# Supplementary material for: Two Streptococcus pyogenes emm types and several anaerobic bacterial species are associated with idiopathic cutaneous ulcers in children after community-based mass treatment with azithromycin
Source: PLoS Negl Trop Dis. 2022 Dec 19;16(12):e0011009. doi: 10.1371/journal.pntd.0011009 (PMC9810193; doi:10.1371/journal.pntd.0011009)
Supplement: S1 Data — (XLSX) [file pntd.0011009.s012.xlsx]

## Sheet: Stringent All Taxa RA
Taxa	CU Mean	CU SD	CU Prevalence	HD Mean	HD SD	HD Prevalence	IU Mean	IU SD	IU Prevalence	TP Mean	TP SD	TP Prevalence	TP/HD Mean	TP/HD SD	TP/HD Prevalence		Acronymns	All Mean and SD values are represented as percentages based off relative abundance
k__Bacteria|p__Spirochaetes|c__Spirochaetia|o__Spirochaetales|f__Spirochaetaceae|g__Treponema|s__Treponema_pallidum	15.3089	27.2256	58|139	0	0	0|35	0	0	0|46	37.8805	31.3355	49|49	30.1997	33.9395	9|9		CU: All cutaneous ulcers
k__Bacteria|p__Proteobacteria|c__Gammaproteobacteria|o__Pasteurellales|f__Pasteurellaceae|g__Haemophilus|s__Haemophilus_ducreyi	12.3856	26.6784	44|139	44.3699	35.0089	35|35	0	0	0|46	0	0	0|49	18.7392	26.9429	9|9		HD: H. ducreyi ulcers
k__Viruses|p__Viruses_unclassified|c__Viruses_unclassified|o__Viruses_unclassified|f__Inoviridae|g__Inoviridae_unclassified|s__Pseudomonas_virus_Pf1	11.8497	23.4936	34|139	11.8235	23.863	8|35	10.5975	24.5611	9|46	13.77	23.2824	15|49	7.89633	20.1526	2|9		IU: Idiopathic ulcers
k__Bacteria|p__Actinobacteria|c__Actinobacteria|o__Corynebacteriales|f__Corynebacteriaceae|g__Corynebacterium|s__Corynebacterium_diphtheriae	6.13567	18.3281	44|139	3.25183	12.3908	8|35	10.8376	27.633	13|46	4.62703	10.3397	19|49	1.53226	2.0582	4|9		TP: T. pallidum subsp pertenue ulcers
k__Bacteria|p__Firmicutes|c__Bacilli|o__Lactobacillales|f__Streptococcaceae|g__Streptococcus|s__Streptococcus_pyogenes	5.25736	13.5149	36|139	2.67824	10.048	6|35	9.66521	18.119	18|46	3.88767	10.7524	11|49	0.215581	0.646742	1|9		TP/HD: T. pallidum subsp pertenue AND H. ducreyi ulcers
k__Bacteria|p__Actinobacteria|c__Actinobacteria|o__Actinomycetales|f__Actinomycetaceae|g__Arcanobacterium|s__Arcanobacterium_haemolyticum	4.58132	12.3951	40|139	3.65242	8.19766	9|35	2.40973	6.10952	11|46	6.05301	15.8889	15|49	11.2803	23.3521	5|9		SD: Standard Deviation
k__Viruses|p__Viruses_unclassified|c__Viruses_unclassified|o__Caudovirales|f__Siphoviridae|g__Siphoviridae_unclassified|s__Enterobacteria_phage_mEp460	4.08435	13.837	39|139	3.02385	7.08561	16|35	8.22576	22.311	13|46	1.65343	4.70115	9|49	0.27628	0.82884	1|9
k__Bacteria|p__Fusobacteria|c__Fusobacteriia|o__Fusobacteriales|f__Fusobacteriaceae|g__Fusobacterium|s__Fusobacterium_gonidiaformans	2.41614	7.73718	23|139	4.06624	10.242	8|35	2.23123	7.68933	7|46	1.63865	6.16533	6|49	1.17711	2.93961	2|9
k__Viruses|p__Viruses_unclassified|c__Viruses_unclassified|o__Viruses_unclassified|f__Viruses_unclassified|g__Viruses_unclassified|s__Streptococcus_pyogenes_phage_H10403	2.40534	13.2123	9|139	0.15791	0.934211	1|35	5.12761	20.3968	3|46	1.63168	9.82502	4|49	1.44365	4.33096	1|9
k__Bacteria|p__Firmicutes|c__Clostridia|o__Clostridiales|f__Peptostreptococcaceae|g__Criibacterium|s__Criibacterium_bergeronii	2.10668	12.1434	8|139	0	0	0|35	4.30163	15.8417	6|46	1.93782	13.4152	2|49	0	0	0|9
k__Viruses|p__Viruses_unclassified|c__Viruses_unclassified|o__Viruses_unclassified|f__Viruses_unclassified|g__Viruses_unclassified|s__Streptococcus_pyogenes_phage_5005_2	1.85531	10.2254	13|139	1.52977	8.01491	3|35	0.615617	3.58191	3|46	3.54573	15.4283	6|49	0.254114	0.762341	1|9
k__Viruses|p__Viruses_unclassified|c__Viruses_unclassified|o__Caudovirales|f__Myoviridae|g__Silviavirus|s__Staphylococcus_virus_SA11	1.71314	9.11405	11|139	1.63126	7.19173	3|35	1.19438	5.33165	4|46	1.82875	12.8012	1|49	4.05349	7.88191	3|9
k__Bacteria|p__Firmicutes|c__Bacilli|o__Bacillales|f__Staphylococcaceae|g__Staphylococcus|s__Staphylococcus_aureus	1.48359	8.15464	17|139	0.25982	1.41522	3|35	3.54249	13.6158	11|46	0.697363	3.12439	3|49	0	0	0|9
k__Viruses|p__Viruses_unclassified|c__Viruses_unclassified|o__Caudovirales|f__Siphoviridae|g__Siphoviridae_unclassified|s__Streptococcus_phage_phi3396	1.39218	8.84937	13|139	0.238223	1.07439	2|35	2.83562	14.9677	4|46	0.938009	3.23441	5|49	0.974965	1.93464	2|9
k__Viruses|p__Viruses_unclassified|c__Viruses_unclassified|o__Viruses_unclassified|f__Anelloviridae|g__Alphatorquevirus|s__Torque_teno_virus_15	1.37533	8.61213	9|139	0.838349	4.25682	3|35	3.41141	14.3766	4|46	0.100075	0.657253	2|49	0	0	0|9
k__Viruses|p__Viruses_unclassified|c__Viruses_unclassified|o__Viruses_unclassified|f__Hepadnaviridae|g__Orthohepadnavirus|s__Hepatitis_B_virus	1.18697	8.45488	4|139	0.4056	2.39956	1|35	1.78	10.5035	2|46	1.40638	9.84465	1|49	0	0	0|9
k__Viruses|p__Viruses_unclassified|c__Viruses_unclassified|o__Caudovirales|f__Siphoviridae|g__Phietavirus|s__Staphylococcus_virus_187	1.07623	8.79615	4|139	0.991773	4.13881	2|35	2.49748	14.8583	2|46	0	0	0|49	0	0	0|9
k__Viruses|p__Viruses_unclassified|c__Viruses_unclassified|o__Caudovirales|f__Myoviridae|g__Myoviridae_unclassified|s__Lactobacillus_prophage_Lj771	0.91733	2.4041	23|139	0.989579	2.12164	7|35	0.852143	2.51981	6|46	1.09541	2.69769	10|49	0	0	0|9
k__Viruses|p__Viruses_unclassified|c__Viruses_unclassified|o__Viruses_unclassified|f__Viruses_unclassified|g__Viruses_unclassified|s__Staphylococcus_phage_PT1028	0.910772	7.38697	3|139	0.214878	1.27124	1|35	0.950789	6.44857	1|46	1.53756	10.7629	1|49	0	0	0|9
k__Viruses|p__Viruses_unclassified|c__Viruses_unclassified|o__Caudovirales|f__Siphoviridae|g__Siphoviridae_unclassified|s__Acinetobacter_phage_Bphi_B1251	0.832253	2.26354	23|139	0.716714	1.69829	6|35	0.296013	1.17269	3|46	1.48074	3.22615	12|49	0.491692	1.23402	2|9
k__Bacteria|p__Actinobacteria|c__Actinobacteria|o__Propionibacteriales|f__Propionibacteriaceae|g__Cutibacterium|s__Cutibacterium_acnes	0.814688	2.58205	35|139	0.760471	1.85797	11|35	1.48785	4.04264	11|46	0.290539	0.607371	12|49	0.438648	1.31594	1|9
k__Viruses|p__Viruses_unclassified|c__Viruses_unclassified|o__Viruses_unclassified|f__Anelloviridae|g__Alphatorquevirus|s__Torque_teno_virus_16	0.784875	5.27609	8|139	0.560551	2.55183	2|35	1.59838	8.66451	3|46	0.291998	2.00013	2|49	0.182775	0.548325	1|9
k__Bacteria|p__Proteobacteria|c__Gammaproteobacteria|o__Pseudomonadales|f__Pseudomonadaceae|g__Pseudomonas|s__Pseudomonas_fluorescens_group	0.767528	7.35057	3|139	0	0	0|35	2.14636	12.7043	2|46	0.162321	1.13625	1|49	0	0	0|9
k__Viruses|p__Viruses_unclassified|c__Viruses_unclassified|o__Herpesvirales|f__Herpesviridae|g__Roseolovirus|s__Human_betaherpesvirus_6B	0.725236	4.62289	6|139	0.740359	3.59568	2|35	0.0737425	0.35365	2|46	1.45925	7.1492	2|49	0	0	0|9
k__Viruses|p__Viruses_unclassified|c__Viruses_unclassified|o__Viruses_unclassified|f__Baculoviridae|g__Alphabaculovirus|s__Bombyx_mori_nucleopolyhedrovirus	0.719424	8.48189	1|139	0	0	0|35	2.17391	14.7442	1|46	0	0	0|49	0	0	0|9
k__Viruses|p__Viruses_unclassified|c__Viruses_unclassified|o__Viruses_unclassified|f__Viruses_unclassified|g__Viruses_unclassified|s__Streptococcus_pyogenes_phage_5005_1	0.705874	3.59639	12|139	1.33712	5.14919	4|35	0.726908	4.22952	2|46	0.27557	0.888808	5|49	0.486295	1.45888	1|9
k__Viruses|p__Viruses_unclassified|c__Viruses_unclassified|o__Herpesvirales|f__Herpesviridae|g__Lymphocryptovirus|s__Human_gammaherpesvirus_4	0.682861	3.89688	8|139	1.95417	7.21854	5|35	0.183233	1.24275	1|46	0.369247	1.9225	2|49	0	0	0|9
k__Viruses|p__Viruses_unclassified|c__Viruses_unclassified|o__Viruses_unclassified|f__Anelloviridae|g__Alphatorquevirus|s__Torque_teno_virus_10	0.655834	4.67246	6|139	0.712291	2.67442	3|35	0.151819	1.02968	1|46	0.146452	1.02516	1|49	5.78565	17.357	1|9
k__Viruses|p__Viruses_unclassified|c__Viruses_unclassified|o__Caudovirales|f__Myoviridae|g__P1virus|s__Escherichia_virus_P1	0.632463	6.05305	3|139	0.0529079	0.313007	1|35	1.51167	10.2527	1|46	0.337217	2.36052	1|49	0	0	0|9
k__Bacteria|p__Proteobacteria|c__Epsilonproteobacteria|o__Campylobacterales|f__Helicobacteraceae|g__Helicobacter|s__Helicobacter_pylori	0.573156	1.876	22|139	0.696944	1.42925	8|35	0.65097	2.72379	5|46	0.516958	1.27832	9|49	0	0	0|9
k__Bacteria|p__Firmicutes|c__Clostridia|o__Clostridiales|f__Peptostreptococcaceae|g__Peptostreptococcus|s__Peptostreptococcus_anaerobius	0.558076	2.89367	20|139	0.232507	0.616209	7|35	0.762545	4.42756	4|46	0.682493	2.28878	8|49	0.101737	0.305211	1|9
k__Viruses|p__Viruses_unclassified|c__Viruses_unclassified|o__Caudovirales|f__Siphoviridae|g__Phietavirus|s__Staphylococcus_phage_StauST398_3	0.554209	4.13162	6|139	0.154537	0.797838	2|35	1.40566	7.04983	3|46	0.142161	0.995129	1|49	0	0	0|9
k__Bacteria|p__Firmicutes|c__Tissierellia|o__Tissierellales|f__Peptoniphilaceae|g__Peptoniphilus|s__Peptoniphilus_asaccharolyticus	0.533641	3.78481	11|139	0.070092	0.379833	3|35	0.100836	0.614904	3|46	1.2561	6.26813	4|49	0.615072	1.84522	1|9
k__Viruses|p__Viruses_unclassified|c__Viruses_unclassified|o__Herpesvirales|f__Herpesviridae|g__Roseolovirus|s__Human_betaherpesvirus_6A	0.528848	4.41865	2|139	0	0	0|35	0	0	0|46	1.5002	7.39225	2|49	0	0	0|9
k__Viruses|p__Viruses_unclassified|c__Viruses_unclassified|o__Caudovirales|f__Podoviridae|g__P68virus|s__Staphylococcus_virus_44AHJD	0.499297	5.25568	2|139	1.98292	10.4444	2|35	0	0	0|46	0	0	0|49	0	0	0|9
k__Viruses|p__Viruses_unclassified|c__Viruses_unclassified|o__Caudovirales|f__Siphoviridae|g__Phietavirus|s__Staphylococcus_phage_StB27	0.49566	3.21431	6|139	0.427214	2.14676	2|35	0.666018	4.49913	2|46	0.47566	2.7175	2|49	0	0	0|9
k__Viruses|p__Viruses_unclassified|c__Viruses_unclassified|o__Caudovirales|f__Myoviridae|g__Ea214virus|s__Erwinia_virus_Ea214	0.46721	5.50833	1|139	1.85549	10.9772	1|35	0	0	0|46	0	0	0|49	0	0	0|9
k__Bacteria|p__Fusobacteria|c__Fusobacteriia|o__Fusobacteriales|f__Fusobacteriaceae|g__Fusobacterium|s__Fusobacterium_necrophorum	0.439309	3.28588	3|139	0	0	0|35	1.32748	5.64851	3|46	0	0	0|49	0	0	0|9
k__Bacteria|p__Proteobacteria|c__Gammaproteobacteria|o__Pseudomonadales|f__Moraxellaceae|g__Acinetobacter|s__Acinetobacter_radioresistens	0.399783	4.42745	3|139	0	0	0|35	1.20804	7.68867	3|46	0	0	0|49	0	0	0|9
k__Viruses|p__Viruses_unclassified|c__Viruses_unclassified|o__Viruses_unclassified|f__Anelloviridae|g__Alphatorquevirus|s__Torque_teno_virus_12	0.396785	3.25194	4|139	1.08083	6.01195	2|35	0.308781	2.09426	1|46	0.0636731	0.445712	1|49	0	0	0|9
k__Viruses|p__Viruses_unclassified|c__Viruses_unclassified|o__Herpesvirales|f__Herpesviridae|g__Rhadinovirus|s__Ateline_gammaherpesvirus_3	0.384231	1.86157	13|139	0.795178	2.66686	7|35	0.164539	0.9328	3|46	0.346769	1.97634	2|49	0.112941	0.338822	1|9
k__Bacteria|p__Firmicutes|c__Bacilli|o__Lactobacillales|f__Carnobacteriaceae|g__Granulicatella|s__Granulicatella_elegans	0.370162	1.47087	15|139	0.331904	1.17065	4|35	0.0179473	0.121724	1|46	0.488191	1.97514	6|49	1.67655	2.29779	4|9
k__Viruses|p__Viruses_unclassified|c__Viruses_unclassified|o__Caudovirales|f__Podoviridae|g__Phikmvvirus|s__Pseudomonas_virus_LKA1	0.354589	3.0158	2|139	0	0	0|35	1.07148	5.20636	2|46	0	0	0|49	0	0	0|9
k__Bacteria|p__Proteobacteria|c__Gammaproteobacteria|o__Pseudomonadales|f__Moraxellaceae|g__Acinetobacter|s__Acinetobacter_nosocomialis	0.338513	3.99101	1|139	0	0	0|35	1.0229	6.93763	1|46	0	0	0|49	0	0	0|9
k__Viruses|p__Viruses_unclassified|c__Viruses_unclassified|o__Viruses_unclassified|f__Anelloviridae|g__Alphatorquevirus|s__Torque_teno_virus_19	0.328129	2.01933	5|139	0	0	0|35	0.413448	1.96111	3|46	0.366198	2.56338	1|49	0.960853	2.88256	1|9
k__Viruses|p__Viruses_unclassified|c__Viruses_unclassified|o__Caudovirales|f__Podoviridae|g__Bpp1virus|s__Burkholderia_virus_BcepC6B	0.318839	3.75905	1|139	0	0	0|35	0.963448	6.53442	1|46	0	0	0|49	0	0	0|9
k__Viruses|p__Viruses_unclassified|c__Viruses_unclassified|o__Viruses_unclassified|f__Tectiviridae|g__Betatectivirus|s__Bacillus_virus_GIL16	0.313679	2.4375	3|139	0	0	0|35	0.947857	4.19593	3|46	0	0	0|49	0	0	0|9
k__Bacteria|p__Firmicutes|c__Tissierellia|o__Tissierellales|f__Peptoniphilaceae|g__Peptoniphilus|s__Peptoniphilus_indolicus	0.295774	1.70334	7|139	0.24657	0.894972	3|35	0.00928272	0.0629585	1|46	0.3494	1.791	2|49	1.65944	4.97833	1|9
k__Viruses|p__Viruses_unclassified|c__Viruses_unclassified|o__Caudovirales|f__Siphoviridae|g__Siphoviridae_unclassified|s__Microbacterium_phage_Min1	0.294506	1.93379	4|139	0.0936714	0.554167	1|35	0.265372	1.79984	1|46	0.519403	2.72003	2|49	0	0	0|9
k__Viruses|p__Viruses_unclassified|c__Viruses_unclassified|o__Herpesvirales|f__Herpesviridae|g__Lymphocryptovirus|s__Callitrichine_gammaherpesvirus_3	0.28081	1.83554	5|139	0.374821	1.91778	3|35	0.232626	1.57775	1|46	0.310472	2.1733	1|49	0	0	0|9
k__Viruses|p__Viruses_unclassified|c__Viruses_unclassified|o__Caudovirales|f__Siphoviridae|g__Siphoviridae_unclassified|s__Listeria_phage_A118	0.272801	1.26686	7|139	0.736667	1.99168	5|35	0	0	0|46	0.247674	1.24964	2|49	0	0	0|9
k__Bacteria|p__Proteobacteria|c__Gammaproteobacteria|o__Pseudomonadales|f__Pseudomonadaceae|g__Pseudomonas|s__Pseudomonas_aeruginosa_group	0.260735	2.89561	6|139	0.981275	5.76582	3|35	0.0376885	0.231259	2|46	0.00334424	0.0234097	1|49	0	0	0|9
k__Viruses|p__Viruses_unclassified|c__Viruses_unclassified|o__Viruses_unclassified|f__Anelloviridae|g__Anelloviridae_unclassified|s__Torque_teno_virus	0.244859	1.77008	7|139	0.806874	3.39364	5|35	0.110531	0.74966	1|46	0.0144961	0.101472	1|49	0	0	0|9
k__Viruses|p__Viruses_unclassified|c__Viruses_unclassified|o__Herpesvirales|f__Herpesviridae|g__Cytomegalovirus|s__Human_betaherpesvirus_5	0.244142	2.08735	3|139	0.0166585	0.0985528	1|35	0.250609	1.69971	1|46	0	0	0|49	2.42497	7.2749	1|9
k__Bacteria|p__Proteobacteria|c__Gammaproteobacteria|o__Enterobacterales|f__Enterobacteriaceae|g__Enterobacter|s__Enterobacter_bugandensis	0.225042	2.65321	1|139	0	0	0|35	0.68002	4.61212	1|46	0	0	0|49	0	0	0|9
k__Viruses|p__Viruses_unclassified|c__Viruses_unclassified|o__Caudovirales|f__Podoviridae|g__Una961virus|s__Helicobacter_virus_1961P	0.217171	1.27761	6|139	0	0	0|35	0.484801	2.07581	3|46	0.160938	0.73351	3|49	0	0	0|9
k__Viruses|p__Viruses_unclassified|c__Viruses_unclassified|o__Viruses_unclassified|f__Anelloviridae|g__Alphatorquevirus|s__Torque_teno_virus_14	0.197942	1.42243	4|139	0.666606	2.72036	3|35	0.0909286	0.616708	1|46	0	0	0|49	0	0	0|9
k__Bacteria|p__Bacteroidetes|c__Bacteroidia|o__Bacteroidales|f__Prevotellaceae|g__Prevotella|s__Prevotella_timonensis	0.195391	1.75742	2|139	0	0	0|35	0.173483	1.17662	1|46	0.391411	2.73988	1|49	0	0	0|9
k__Bacteria|p__Proteobacteria|c__Gammaproteobacteria|o__Pseudomonadales|f__Moraxellaceae|g__Moraxella|s__Moraxella_lacunata	0.188732	1.6706	3|139	0.193147	1.14267	1|35	0	0	0|46	0.0191746	0.134222	1|49	2.05934	6.17803	1|9
k__Viruses|p__Viruses_unclassified|c__Viruses_unclassified|o__Caudovirales|f__Siphoviridae|g__Siphoviridae_unclassified|s__Streptococcus_phage_PH10	0.176289	1.16986	4|139	0.03714	0.219723	1|35	0.220247	1.49379	1|46	0.106794	0.747561	1|49	0.871112	2.61333	1|9
k__Viruses|p__Viruses_unclassified|c__Viruses_unclassified|o__Viruses_unclassified|f__Poxviridae|g__Molluscipoxvirus|s__Molluscum_contagiosum_virus	0.170067	1.73291	2|139	0	0	0|35	0.0757037	0.513448	1|46	0.411367	2.87957	1|49	0	0	0|9
k__Viruses|p__Viruses_unclassified|c__Viruses_unclassified|o__Caudovirales|f__Siphoviridae|g__N15virus|s__Escherichia_virus_N15	0.165216	1.94786	1|139	0	0	0|35	0	0	0|46	0.468673	3.28071	1|49	0	0	0|9
k__Bacteria|p__Proteobacteria|c__Gammaproteobacteria|o__Pasteurellales|f__Pasteurellaceae|g__Mannheimia|s__Mannheimia_varigena	0.15642	1.74336	2|139	0	0	0|35	0	0	0|46	0.443722	2.93391	2|49	0	0	0|9
k__Viruses|p__Viruses_unclassified|c__Viruses_unclassified|o__Viruses_unclassified|f__Anelloviridae|g__Alphatorquevirus|s__Torque_teno_virus_8	0.155269	1.7812	2|139	0.0167522	0.0991073	1|35	0	0	0|46	0.428491	2.99944	1|49	0	0	0|9
k__Bacteria|p__Actinobacteria|c__Actinobacteria|o__Corynebacteriales|f__Corynebacteriaceae|g__Corynebacterium|s__Corynebacterium_striatum	0.149105	1.6693	3|139	0.00175433	0.0103788	1|35	0	0	0|46	0.0204354	0.143048	1|49	2.18476	6.55429	1|9
k__Bacteria|p__Deinococcus_Thermus|c__Deinococci|o__Deinococcales|f__Deinococcaceae|g__Deinococcus|s__Deinococcus_radiodurans	0.13143	0.549044	16|139	0.171274	0.417705	7|35	0.187633	0.847994	4|46	0.0743476	0.241199	5|49	0	0	0|9
k__Viruses|p__Viruses_unclassified|c__Viruses_unclassified|o__Viruses_unclassified|f__Papillomaviridae|g__Alphapapillomavirus|s__Alphapapillomavirus_4	0.120627	1.42218	1|139	0	0	0|35	0.364505	2.47219	1|46	0	0	0|49	0	0	0|9
k__Viruses|p__Viruses_unclassified|c__Viruses_unclassified|o__Viruses_unclassified|f__Anelloviridae|g__Alphatorquevirus|s__Torque_teno_virus_3	0.113888	1.34272	1|139	0	0	0|35	0.34414	2.33407	1|46	0	0	0|49	0	0	0|9
k__Bacteria|p__Actinobacteria|c__Actinobacteria|o__Corynebacteriales|f__Corynebacteriaceae|g__Corynebacterium|s__Corynebacterium_amycolatum	0.105079	1.23886	1|139	0	0	0|35	0	0	0|46	0.298081	2.08657	1|49	0	0	0|9
k__Bacteria|p__Bacteroidetes|c__Bacteroidia|o__Bacteroidales|f__Porphyromonadaceae|g__Porphyromonas|s__Porphyromonas_asaccharolytica	0.100852	1.01059	2|139	0	0	0|35	0.254448	1.72575	1|46	0.0472197	0.330538	1|49	0	0	0|9
k__Bacteria|p__Proteobacteria|c__Betaproteobacteria|o__Neisseriales|f__Neisseriaceae|g__Neisseria|s__Neisseria_meningitidis	0.0964374	0.526855	11|139	0.0855972	0.246103	5|35	0.175845	0.869427	3|46	0.0473475	0.190099	3|49	0	0	0|9
k__Bacteria|p__Proteobacteria|c__Gammaproteobacteria|o__Enterobacterales|f__Enterobacteriaceae|g__Escherichia|s__Escherichia_coli	0.0925062	0.392752	12|139	0.136451	0.414689	6|35	0.106629	0.52018	2|46	0.0648498	0.253003	4|49	0	0	0|9
k__Viruses|p__Viruses_unclassified|c__Viruses_unclassified|o__Caudovirales|f__Siphoviridae|g__T5virus|s__Escherichia_virus_T5	0.0900688	1.0619	1|139	0	0	0|35	0.272165	1.84591	1|46	0	0	0|49	0	0	0|9
k__Bacteria|p__Actinobacteria|c__Actinobacteria|o__Actinomycetales|f__Actinomycetaceae|g__Actinomyces|s__Actinomyces_odontolyticus	0.0885725	0.3631	15|139	0.103779	0.24485	6|35	0.118706	0.547009	4|46	0.0656899	0.230257	5|49	0	0	0|9
k__Bacteria|p__Fusobacteria|c__Fusobacteriia|o__Fusobacteriales|f__Fusobacteriaceae|g__Fusobacterium|s__Fusobacterium_equinum	0.0858685	0.945553	3|139	0.0222966	0.131908	1|35	0.242507	1.64041	2|46	0	0	0|49	0	0	0|9
k__Bacteria|p__Firmicutes|c__Clostridia|o__Clostridiales|f__Lachnospiraceae|g__Catonella|s__Catonella_morbi	0.0765569	0.840936	3|139	0	0	0|35	0.226163	1.46056	2|46	0.00485562	0.0339893	1|49	0	0	0|9
k__Viruses|p__Viruses_unclassified|c__Viruses_unclassified|o__Viruses_unclassified|f__Anelloviridae|g__Betatorquevirus|s__Torque_teno_mini_virus_9	0.0763278	0.805442	2|139	0	0	0|35	0	0	0|46	0	0	0|49	1.17884	3.11906	2|9
k__Bacteria|p__Actinobacteria|c__Actinobacteria|o__Micrococcales|f__Intrasporangiaceae|g__Knoellia|s__Knoellia_flava	0.0672442	0.781831	3|139	0	0	0|35	0.202511	1.35888	2|46	0.000641555	0.00449088	1|49	0	0	0|9
k__Bacteria|p__Bacteroidetes|c__Bacteroidia|o__Bacteroidales|f__Porphyromonadaceae|g__Porphyromonas|s__Porphyromonas_uenonis	0.0647541	0.547664	3|139	0	0	0|35	0.133897	0.908136	1|46	0.0579907	0.284038	2|49	0	0	0|9
k__Bacteria|p__Proteobacteria|c__Gammaproteobacteria|o__Pseudomonadales|f__Moraxellaceae|g__Acinetobacter|s__Acinetobacter_lwoffii	0.0644601	0.759974	1|139	0	0	0|35	0.194782	1.32107	1|46	0	0	0|49	0	0	0|9
k__Bacteria|p__Firmicutes|c__Bacilli|o__Bacillales|f__Staphylococcaceae|g__Staphylococcus|s__Staphylococcus_saprophyticus	0.0584479	0.689091	1|139	0	0	0|35	0.176614	1.19786	1|46	0	0	0|49	0	0	0|9
k__Bacteria|p__Firmicutes|c__Bacilli|o__Lactobacillales|f__Streptococcaceae|g__Streptococcus|s__Streptococcus_mutans	0.0573164	0.34541	8|139	0.03838	0.165121	2|35	0.101924	0.555459	3|46	0.0394932	0.177025	3|49	0	0	0|9
k__Bacteria|p__Proteobacteria|c__Alphaproteobacteria|o__Rhodobacterales|f__Rhodobacteraceae|g__Rhodobacter|s__Rhodobacter_sphaeroides	0.0544283	0.303945	10|139	0.0383705	0.132611	3|35	0.0987277	0.497898	3|46	0.034308	0.133034	4|49	0	0	0|9
k__Bacteria|p__Firmicutes|c__Bacilli|o__Bacillales|f__Staphylococcaceae|g__Staphylococcus|s__Staphylococcus_arlettae	0.053175	0.626924	1|139	0	0	0|35	0.160681	1.08979	1|46	0	0	0|49	0	0	0|9
k__Bacteria|p__Proteobacteria|c__Gammaproteobacteria|o__Enterobacterales|f__Enterobacteriaceae|g__Enterobacter|s__Enterobacter_cloacae_complex	0.0498306	0.587494	1|139	0	0	0|35	0.150575	1.02125	1|46	0	0	0|49	0	0	0|9
k__Bacteria|p__Firmicutes|c__Tissierellia|o__Tissierellales|f__Peptoniphilaceae|g__Finegoldia|s__Finegoldia_magna	0.0443029	0.408549	4|139	0	0	0|35	0	0	0|46	0.125676	0.685152	4|49	0	0	0|9
k__Bacteria|p__Bacteroidetes|c__Bacteroidia|o__Bacteroidales|f__Bacteroidaceae|g__Bacteroides|s__Bacteroides_vulgatus	0.0422564	0.21709	11|139	0.0580077	0.203637	4|35	0.0659959	0.326301	4|46	0.0164809	0.067587	3|49	0	0	0|9
k__Bacteria|p__Bacteroidetes|c__Bacteroidia|o__Bacteroidales|f__Prevotellaceae|g__Prevotella|s__Prevotella_intermedia	0.0411013	0.484577	1|139	0	0	0|35	0.124197	0.842347	1|46	0	0	0|49	0	0	0|9
k__Bacteria|p__Spirochaetes|c__Spirochaetia|o__Spirochaetales|f__Spirochaetaceae|g__Treponema|s__Treponema_medium	0.0399018	0.331758	2|139	0	0	0|35	0.120573	0.57235	2|46	0	0	0|49	0	0	0|9
k__Bacteria|p__Firmicutes|c__Bacilli|o__Lactobacillales|f__Enterococcaceae|g__Enterococcus|s__Enterococcus_faecalis	0.0389777	0.270057	6|139	0.0261294	0.112287	2|35	0.085879	0.451616	3|46	0.0112844	0.078991	1|49	0	0	0|9
k__Viruses|p__Viruses_unclassified|c__Viruses_unclassified|o__Herpesvirales|f__Herpesviridae|g__Roseolovirus|s__Human_betaherpesvirus_7	0.0354705	0.357958	2|139	0.0221875	0.131263	1|35	0.0903006	0.612449	1|46	0	0	0|49	0	0	0|9
k__Viruses|p__Viruses_unclassified|c__Viruses_unclassified|o__Caudovirales|f__Siphoviridae|g__Siphoviridae_unclassified|s__Listeria_phage_A500	0.0334609	0.394499	1|139	0	0	0|35	0.10111	0.685763	1|46	0	0	0|49	0	0	0|9
k__Bacteria|p__Firmicutes|c__Tissierellia|o__Tissierellales|f__Peptoniphilaceae|g__Helcococcus|s__Helcococcus_kunzii	0.0334139	0.393944	1|139	0.132701	0.785069	1|35	0	0	0|46	0	0	0|49	0	0	0|9
k__Viruses|p__Viruses_unclassified|c__Viruses_unclassified|o__Caudovirales|f__Myoviridae|g__Sp18virus|s__Shigella_virus_SP18	0.0318065	0.374993	1|139	0	0	0|35	0.096111	0.651856	1|46	0	0	0|49	0	0	0|9
k__Viruses|p__Viruses_unclassified|c__Viruses_unclassified|o__Viruses_unclassified|f__Papillomaviridae|g__Betapapillomavirus|s__Betapapillomavirus_1	0.0287267	0.338682	1|139	0	0	0|35	0.0868045	0.588737	1|46	0	0	0|49	0	0	0|9
k__Eukaryota|p__Basidiomycota|c__Malasseziomycetes|o__Malasseziales|f__Malasseziaceae|g__Malassezia|s__Malassezia_restricta	0.0263913	0.270249	3|139	0.090562	0.535772	1|35	0.0108419	0.0523594	2|46	0	0	0|49	0	0	0|9
k__Bacteria|p__Firmicutes|c__Bacilli|o__Bacillales|f__Bacillales_unclassified|g__Gemella|s__Gemella_asaccharolytica	0.0235931	0.161325	3|139	0	0	0|35	0.0282672	0.191717	1|46	0.0181725	0.127207	1|49	0.120967	0.3629	1|9
k__Bacteria|p__Firmicutes|c__Bacilli|o__Bacillales|f__Listeriaceae|g__Listeria|s__Listeria_monocytogenes	0.0227895	0.12812	7|139	0.0218668	0.0780297	3|35	0.0408541	0.204216	2|46	0.0106758	0.0567554	2|49	0	0	0|9
k__Bacteria|p__Actinobacteria|c__Actinobacteria|o__Micrococcales|f__Micrococcaceae|g__Rothia|s__Rothia_mucilaginosa	0.0206664	0.243654	1|139	0	0	0|35	0	0	0|46	0.0586252	0.410376	1|49	0	0	0|9
k__Bacteria|p__Spirochaetes|c__Spirochaetia|o__Spirochaetales|f__Spirochaetaceae|g__Treponema|s__Treponema_paraluiscuniculi	0.0200989	0.155799	4|139	0	0	0|35	0	0	0|46	0.0547438	0.260073	3|49	0.0123662	0.0370987	1|9
k__Bacteria|p__Proteobacteria|c__Alphaproteobacteria|o__Rhizobiales|f__Brucellaceae|g__Ochrobactrum|s__Ochrobactrum_anthropi	0.0188413	0.222135	1|139	0	0	0|35	0.0569334	0.386141	1|46	0	0	0|49	0	0	0|9
k__Viruses|p__Viruses_unclassified|c__Viruses_unclassified|o__Viruses_unclassified|f__Anelloviridae|g__Alphatorquevirus|s__Torque_teno_virus_6	0.0168977	0.199221	1|139	0.0671082	0.397017	1|35	0	0	0|46	0	0	0|49	0	0	0|9
k__Bacteria|p__Proteobacteria|c__Gammaproteobacteria|o__Pasteurellales|f__Pasteurellaceae|g__Haemophilus|s__Haemophilus_influenzae	0.0162326	0.191379	1|139	0	0	0|35	0.0490506	0.332677	1|46	0	0	0|49	0	0	0|9
k__Bacteria|p__Actinobacteria|c__Actinobacteria|o__Micrococcales|f__Micrococcaceae|g__Kocuria|s__Kocuria_palustris	0.0159867	0.187547	2|139	0	0	0|35	0.0483077	0.325992	2|46	0	0	0|49	0	0	0|9
k__Bacteria|p__Firmicutes|c__Bacilli|o__Lactobacillales|f__Streptococcaceae|g__Streptococcus|s__Streptococcus_pneumoniae	0.013245	0.101677	5|139	0.00477173	0.02823	1|35	0.032594	0.173773	2|46	0.00356571	0.0175525	2|49	0	0	0|9
k__Viruses|p__Viruses_unclassified|c__Viruses_unclassified|o__Viruses_unclassified|f__Papillomaviridae|g__Gammapapillomavirus|s__Gammapapillomavirus_7	0.0128521	0.151524	1|139	0	0	0|35	0.0388358	0.263397	1|46	0	0	0|49	0	0	0|9
k__Viruses|p__Viruses_unclassified|c__Viruses_unclassified|o__Caudovirales|f__Siphoviridae|g__Sfi11virus|s__Streptococcus_phage_TP_J34	0.0128063	0.150984	1|139	0	0	0|35	0	0	0|46	0.0363279	0.254296	1|49	0	0	0|9
k__Bacteria|p__Firmicutes|c__Bacilli|o__Lactobacillales|f__Streptococcaceae|g__Streptococcus|s__Streptococcus_mitis	0.0124346	0.135073	3|139	0.0454086	0.268641	1|35	0.00244817	0.0166043	1|46	0.000540537	0.00378376	1|49	0	0	0|9
k__Bacteria|p__Firmicutes|c__Bacilli|o__Bacillales|f__Staphylococcaceae|g__Staphylococcus|s__Staphylococcus_argenteus	0.0124025	0.0725327	4|139	0.0138367	0.081859	1|35	0.00861558	0.0584337	1|46	0.0172111	0.0843214	2|49	0	0	0|9
k__Viruses|p__Viruses_unclassified|c__Viruses_unclassified|o__Caudovirales|f__Siphoviridae|g__Phietavirus|s__Staphylococcus_virus_CNPH82	0.0122529	0.14446	1|139	0	0	0|35	0	0	0|46	0.0347583	0.243308	1|49	0	0	0|9
k__Bacteria|p__Actinobacteria|c__Actinobacteria|o__Micrococcales|f__Micrococcaceae|g__Rothia|s__Rothia_aeria	0.0116914	0.13784	1|139	0	0	0|35	0	0	0|46	0	0	0|49	0.180568	0.541704	1|9
k__Viruses|p__Viruses_unclassified|c__Viruses_unclassified|o__Caudovirales|f__Siphoviridae|g__Siphoviridae_unclassified|s__Lactobacillus_phage_A2	0.0108149	0.127506	1|139	0	0	0|35	0.0326799	0.221646	1|46	0	0	0|49	0	0	0|9
k__Viruses|p__Viruses_unclassified|c__Viruses_unclassified|o__Caudovirales|f__Siphoviridae|g__Siphoviridae_unclassified|s__Staphylococcus_phage_StB20	0.0102977	0.121408	1|139	0.0408965	0.241947	1|35	0	0	0|46	0	0	0|49	0	0	0|9
k__Viruses|p__Viruses_unclassified|c__Viruses_unclassified|o__Caudovirales|f__Myoviridae|g__Elvirus|s__Pseudomonas_virus_EL	0.00990834	0.116818	1|139	0.0393503	0.232799	1|35	0	0	0|46	0	0	0|49	0	0	0|9
k__Viruses|p__Viruses_unclassified|c__Viruses_unclassified|o__Caudovirales|f__Siphoviridae|g__Phietavirus|s__Staphylococcus_virus_37	0.00970612	0.114433	1|139	0	0	0|35	0	0	0|46	0.0275337	0.192736	1|49	0	0	0|9
k__Bacteria|p__Proteobacteria|c__Betaproteobacteria|o__Neisseriales|f__Neisseriaceae|g__Neisseria|s__Neisseria_elongata	0.00908063	0.107059	1|139	0	0	0|35	0	0	0|46	0	0	0|49	0.140245	0.420736	1|9
k__Bacteria|p__Firmicutes|c__Bacilli|o__Bacillales|f__Staphylococcaceae|g__Staphylococcus|s__Staphylococcus_epidermidis	0.0088328	0.0608634	4|139	0.0321277	0.118228	3|35	0.00224546	0.0152294	1|46	0	0	0|49	0	0	0|9
k__Bacteria|p__Firmicutes|c__Bacilli|o__Lactobacillales|f__Streptococcaceae|g__Streptococcus|s__Streptococcus_agalactiae	0.00843327	0.0845682	3|139	0	0	0|35	0.0234254	0.146259	2|46	0.00193175	0.0135223	1|49	0	0	0|9
k__Bacteria|p__Firmicutes|c__Negativicutes|o__Veillonellales|f__Veillonellaceae|g__Dialister|s__Dialister_pneumosintes	0.00833118	0.0982232	1|139	0	0	0|35	0.0251747	0.170743	1|46	0	0	0|49	0	0	0|9
k__Viruses|p__Viruses_unclassified|c__Viruses_unclassified|o__Caudovirales|f__Siphoviridae|g__Siphoviridae_unclassified|s__Streptococcus_phage_MM1	0.00814321	0.096007	1|139	0	0	0|35	0.0246067	0.16689	1|46	0	0	0|49	0	0	0|9
k__Viruses|p__Viruses_unclassified|c__Viruses_unclassified|o__Caudovirales|f__Podoviridae|g__N4virus|s__Escherichia_virus_N4	0.00790985	0.0932558	1|139	0	0	0|35	0.0239015	0.162108	1|46	0	0	0|49	0	0	0|9
k__Bacteria|p__Firmicutes|c__Bacilli|o__Lactobacillales|f__Streptococcaceae|g__Streptococcus|s__Streptococcus_sanguinis	0.0076036	0.0896451	1|139	0	0	0|35	0	0	0|46	0	0	0|49	0.117433	0.3523	1|9
k__Bacteria|p__Bacteroidetes|c__Sphingobacteriia|o__Sphingobacteriales|f__Sphingobacteriaceae|g__Pedobacter|s__Pedobacter_sp_JDX94	0.00757367	0.0892922	1|139	0	0	0|35	0.0228857	0.155218	1|46	0	0	0|49	0	0	0|9
k__Bacteria|p__Firmicutes|c__Bacilli|o__Bacillales|f__Staphylococcaceae|g__Staphylococcus|s__Staphylococcus_caprae	0.00728473	0.0858857	1|139	0	0	0|35	0	0	0|46	0.0206648	0.144654	1|49	0	0	0|9
k__Bacteria|p__Proteobacteria|c__Gammaproteobacteria|o__Enterobacterales|f__Enterobacteriaceae|g__Klebsiella|s__Klebsiella_pneumoniae	0.00713001	0.0840615	1|139	0	0	0|35	0.021545	0.146125	1|46	0	0	0|49	0	0	0|9
k__Bacteria|p__Firmicutes|c__Clostridia|o__Clostridiales|f__Peptostreptococcaceae|g__Peptoanaerobacter|s__Peptoanaerobacter_stomatis	0.00678334	0.0799745	1|139	0	0	0|35	0.0204975	0.139021	1|46	0	0	0|49	0	0	0|9
k__Bacteria|p__Firmicutes|c__Bacilli|o__Lactobacillales|f__Lactobacillaceae|g__Lactobacillus|s__Lactobacillus_gasseri	0.00661773	0.0582384	3|139	0	0	0|35	0.0188398	0.100552	2|46	0.00108639	0.00760473	1|49	0	0	0|9
k__Viruses|p__Viruses_unclassified|c__Viruses_unclassified|o__Caudovirales|f__Myoviridae|g__P2virus|s__Enterobacteria_phage_fiAA91_ss	0.00642885	0.075795	1|139	0	0	0|35	0.0194263	0.131756	1|46	0	0	0|49	0	0	0|9
k__Viruses|p__Viruses_unclassified|c__Viruses_unclassified|o__Viruses_unclassified|f__Hytrosaviridae|g__Muscavirus|s__Musca_hytrovirus	0.00622749	0.0734211	1|139	0	0	0|35	0	0	0|46	0.0176658	0.12366	1|49	0	0	0|9
k__Bacteria|p__Proteobacteria|c__Betaproteobacteria|o__Neisseriales|f__Neisseriaceae|g__Neisseria|s__Neisseria_sicca	0.00555968	0.0655476	1|139	0	0	0|35	0	0	0|46	0	0	0|49	0.0858661	0.257598	1|9
k__Bacteria|p__Actinobacteria|c__Actinobacteria|o__Corynebacteriales|f__Corynebacteriaceae|g__Corynebacterium|s__Corynebacterium_otitidis	0.00517278	0.0609862	1|139	0.0205433	0.121536	1|35	0	0	0|46	0	0	0|49	0	0	0|9
k__Bacteria|p__Actinobacteria|c__Actinobacteria|o__Micrococcales|f__Micrococcaceae|g__Micrococcus|s__Micrococcus_luteus	0.0050679	0.0560453	2|139	0	0	0|35	0.0153139	0.0973254	2|46	0	0	0|49	0	0	0|9
k__Bacteria|p__Firmicutes|c__Bacilli|o__Bacillales|f__Bacillaceae|g__Bacillus|s__Bacillus_simplex	0.00502936	0.0592953	1|139	0	0	0|35	0.0151974	0.103074	1|46	0	0	0|49	0	0	0|9
k__Bacteria|p__Proteobacteria|c__Alphaproteobacteria|o__Rhizobiales|f__Bradyrhizobiaceae|g__Variibacter|s__Variibacter_gotjawalensis	0.00473675	0.0558455	1|139	0	0	0|35	0.0143132	0.0970771	1|46	0	0	0|49	0	0	0|9
k__Viruses|p__Viruses_unclassified|c__Viruses_unclassified|o__Caudovirales|f__Siphoviridae|g__Siphoviridae_unclassified|s__Streptococcus_phage_M102	0.00463616	0.0546596	1|139	0	0	0|35	0	0	0|46	0.0131516	0.092061	1|49	0	0	0|9
k__Bacteria|p__Firmicutes|c__Bacilli|o__Lactobacillales|f__Streptococcaceae|g__Streptococcus|s__Streptococcus_oralis	0.0044571	0.0525485	1|139	0	0	0|35	0	0	0|46	0	0	0|49	0.0688375	0.206512	1|9
k__Bacteria|p__Firmicutes|c__Bacilli|o__Lactobacillales|f__Streptococcaceae|g__Streptococcus|s__Streptococcus_parasanguinis	0.004069	0.0479728	1|139	0	0	0|35	0	0	0|46	0.0115427	0.0807987	1|49	0	0	0|9
k__Bacteria|p__Proteobacteria|c__Gammaproteobacteria|o__Enterobacterales|f__Erwiniaceae|g__Pantoea|s__Pantoea_dispersa	0.00391292	0.0461326	1|139	0	0	0|35	0.0118238	0.080193	1|46	0	0	0|49	0	0	0|9
k__Viruses|p__Viruses_unclassified|c__Viruses_unclassified|o__Caudovirales|f__Siphoviridae|g__Siphoviridae_unclassified|s__Rhizobium_phage_16_3	0.00343751	0.0405276	1|139	0.0136518	0.0807653	1|35	0	0	0|46	0	0	0|49	0	0	0|9
k__Bacteria|p__Actinobacteria|c__Actinobacteria|o__Bifidobacteriales|f__Bifidobacteriaceae|g__Bifidobacterium|s__Bifidobacterium_pseudocatenulatum	0.002989	0.0352398	1|139	0	0	0|35	0.00903197	0.0612578	1|46	0	0	0|49	0	0	0|9
k__Viruses|p__Viruses_unclassified|c__Viruses_unclassified|o__Caudovirales|f__Siphoviridae|g__Biseptimavirus|s__Staphylococcus_phage_2638A	0.00240956	0.0284083	1|139	0.00956939	0.0566133	1|35	0	0	0|46	0	0	0|49	0	0	0|9
k__Bacteria|p__Actinobacteria|c__Actinobacteria|o__Micrococcales|f__Micrococcaceae|g__Micrococcus|s__Micrococcus_aloeverae	0.00189644	0.0181761	2|139	0	0	0|35	0.00573055	0.0314751	2|46	0	0	0|49	0	0	0|9
k__Bacteria|p__Proteobacteria|c__Betaproteobacteria|o__Neisseriales|f__Neisseriaceae|g__Neisseria|s__Neisseria_polysaccharea	0.00179869	0.0212062	1|139	0.00714336	0.0422607	1|35	0	0	0|46	0	0	0|49	0	0	0|9
k__Viruses|p__Viruses_unclassified|c__Viruses_unclassified|o__Caudovirales|f__Ackermannviridae|g__Limestonevirus|s__Dickeya_virus_Limestone	0.00151302	0.0178382	1|139	0	0	0|35	0	0	0|46	0.00429203	0.0300442	1|49	0	0	0|9
k__Bacteria|p__Firmicutes|c__Bacilli|o__Bacillales|f__Bacillaceae|g__Bacillus|s__Bacillus_cereus_group	0.000905224	0.00901941	2|139	0	0	0|35	0.00226717	0.0153767	1|46	0.000439518	0.00307663	1|49	0	0	0|9
k__Bacteria|p__Fusobacteria|c__Fusobacteriia|o__Fusobacteriales|f__Fusobacteriaceae|g__Fusobacterium|s__Fusobacterium_naviforme	0.000784886	0.00925367	1|139	0	0	0|35	0	0	0|46	0.00222651	0.0155856	1|49	0	0	0|9
k__Bacteria|p__Firmicutes|c__Bacilli|o__Lactobacillales|f__Carnobacteriaceae|g__Dolosigranulum|s__Dolosigranulum_pigrum	0.000512081	0.00603735	1|139	0	0	0|35	0.00154738	0.0104948	1|46	0	0	0|49	0	0	0|9
k__Bacteria|p__Firmicutes|c__Tissierellia|o__Tissierellales|f__Peptoniphilaceae|g__Parvimonas|s__Parvimonas_sp_KA00067	0.000159605	0.00188172	1|139	0.00063386	0.00374997	1|35	0	0	0|46	0	0	0|49	0	0	0|9
k__Bacteria|p__Actinobacteria|c__Actinobacteria|o__Micrococcales|f__Dermabacteraceae|g__Brachybacterium|s__Brachybacterium_saurashtrense	3.12266e-05	0.000368157	1|139	0	0	0|35	9.43587e-05	0.000639972	1|46	0	0	0|49	0	0	0|9

## Sheet: Stringent Bacteria Only RA
Taxa	CU Mean	CU SD	CU Prevalence	HD Mean	HD SD	HD Prevalence	IU Mean	IU SD	IU Prevalence	TP Mean	TP SD	TP Prevalence	TP/HD Mean	TP/HD SD	TP/HD Prevalence		Acronymns	All Mean and SD values are represented as percentages based off relative abundance
k__Bacteria|p__Spirochaetes|c__Spirochaetia|o__Spirochaetales|f__Spirochaetaceae|g__Treponema|s__Treponema_pallidum	25.0892	37.6405	58|139	0	0	0|35	0	0	0|46	63.7166	35.6452	49|49	40.5879	32.1527	9|9		CU: All cutaneous ulcers
k__Bacteria|p__Proteobacteria|c__Gammaproteobacteria|o__Pasteurellales|f__Pasteurellaceae|g__Haemophilus|s__Haemophilus_ducreyi	18.5077	35.183	44|139	67.0622	37.7891	35|35	0	0	0|46	0	0	0|49	25.0437	29.2214	9|9		HD: H. ducreyi ulcers
k__Bacteria|p__Firmicutes|c__Bacilli|o__Lactobacillales|f__Streptococcaceae|g__Streptococcus|s__Streptococcus_pyogenes	11.0541	27.0816	36|139	3.16791	11.2109	6|35	24.7055	39.9582	18|46	5.85631	15.7848	11|49	0.248031	0.744092	1|9		IU: Idiopathic ulcers
k__Bacteria|p__Actinobacteria|c__Actinobacteria|o__Corynebacteriales|f__Corynebacteriaceae|g__Corynebacterium|s__Corynebacterium_diphtheriae	8.19405	20.9812	44|139	3.90572	13.083	8|35	13.7907	30.0727	13|46	7.18369	15.5983	19|49	1.7668	2.45486	4|9		TP: T. pallidum subsp pertenue ulcers
k__Bacteria|p__Actinobacteria|c__Actinobacteria|o__Actinomycetales|f__Actinomycetaceae|g__Arcanobacterium|s__Arcanobacterium_haemolyticum	5.95678	14.7081	40|139	4.06215	8.62008	9|35	4.52744	11.7984	11|46	7.08953	17.2552	15|49	14.4631	27.0127	5|9		TP/HD: T. pallidum subsp pertenue AND H. ducreyi ulcers
k__Bacteria|p__Proteobacteria|c__Epsilonproteobacteria|o__Campylobacterales|f__Helicobacteraceae|g__Helicobacter|s__Helicobacter_pylori	3.34668	11.5847	22|139	4.19163	9.57905	8|35	4.59544	17.179	5|46	2.18553	6.21914	9|49	0	0	0|9		SD: Standard Deviation
k__Bacteria|p__Fusobacteria|c__Fusobacteriia|o__Fusobacteriales|f__Fusobacteriaceae|g__Fusobacterium|s__Fusobacterium_gonidiaformans	3.19414	10.4375	23|139	5.33562	13.5214	8|35	3.06916	11.2709	7|46	2.13486	7.60292	6|49	1.27221	3.10521	2|9
k__Bacteria|p__Firmicutes|c__Clostridia|o__Clostridiales|f__Peptostreptococcaceae|g__Criibacterium|s__Criibacterium_bergeronii	3.02311	15.3115	8|139	0	0	0|35	6.95505	21.8959	6|46	2.04653	14.1558	2|49	0	0	0|9
k__Bacteria|p__Actinobacteria|c__Actinobacteria|o__Propionibacteriales|f__Propionibacteriaceae|g__Cutibacterium|s__Cutibacterium_acnes	2.77973	8.09307	35|139	3.78005	8.88203	11|35	3.98682	11.0517	11|46	1.1502	3.00261	12|49	1.59184	4.77552	1|9
k__Bacteria|p__Firmicutes|c__Bacilli|o__Bacillales|f__Staphylococcaceae|g__Staphylococcus|s__Staphylococcus_aureus	2.53957	12.5928	17|139	1.01731	5.54363	3|35	5.89971	20.7568	11|46	0.938931	3.72701	3|49	0	0	0|9
k__Bacteria|p__Proteobacteria|c__Gammaproteobacteria|o__Pseudomonadales|f__Pseudomonadaceae|g__Pseudomonas|s__Pseudomonas_fluorescens_group	0.8758	8.29468	3|139	0	0	0|35	2.43802	14.3263	2|46	0.195664	1.36965	1|49	0	0	0|9
k__Bacteria|p__Firmicutes|c__Clostridia|o__Clostridiales|f__Peptostreptococcaceae|g__Peptostreptococcus|s__Peptostreptococcus_anaerobius	0.789891	4.14692	20|139	0.427845	1.32155	7|35	1.07832	6.52556	4|46	0.901309	2.82652	8|49	0.117051	0.351153	1|9
k__Bacteria|p__Firmicutes|c__Clostridia|o__Clostridiales|f__Lachnospiraceae|g__Catonella|s__Catonella_morbi	0.726438	8.48154	3|139	0	0	0|35	2.18993	14.7422	2|46	0.00485562	0.0339893	1|49	0	0	0|9
k__Bacteria|p__Deinococcus_Thermus|c__Deinococci|o__Deinococcales|f__Deinococcaceae|g__Deinococcus|s__Deinococcus_radiodurans	0.592778	2.11336	16|139	1.13536	3.13849	7|35	0.593025	2.10403	4|46	0.313868	1.16327	5|49	0	0	0|9
k__Bacteria|p__Firmicutes|c__Tissierellia|o__Tissierellales|f__Peptoniphilaceae|g__Peptoniphilus|s__Peptoniphilus_asaccharolyticus	0.569078	3.9177	11|139	0.0750949	0.38107	3|35	0.143968	0.905905	3|46	1.29555	6.45056	4|49	0.707655	2.12296	1|9
k__Bacteria|p__Fusobacteria|c__Fusobacteriia|o__Fusobacteriales|f__Fusobacteriaceae|g__Fusobacterium|s__Fusobacterium_necrophorum	0.566299	3.94338	3|139	0	0	0|35	1.71121	6.75905	3|46	0	0	0|49	0	0	0|9
k__Bacteria|p__Firmicutes|c__Bacilli|o__Lactobacillales|f__Carnobacteriaceae|g__Granulicatella|s__Granulicatella_elegans	0.436145	1.67244	15|139	0.347536	1.20777	4|35	0.0198058	0.13433	1|46	0.534945	2.09256	6|49	2.37078	3.22089	4|9
k__Bacteria|p__Firmicutes|c__Tissierellia|o__Tissierellales|f__Peptoniphilaceae|g__Peptoniphilus|s__Peptoniphilus_indolicus	0.419041	2.60153	7|139	0.259169	0.92625	3|35	0.00928272	0.0629585	1|46	0.58774	3.26528	2|49	2.21661	6.64982	1|9
k__Bacteria|p__Proteobacteria|c__Gammaproteobacteria|o__Pseudomonadales|f__Pseudomonadaceae|g__Pseudomonas|s__Pseudomonas_aeruginosa_group	0.410869	4.53614	6|139	1.55044	9.03384	3|35	0.0581988	0.296847	2|46	0.00343553	0.0240487	1|49	0	0	0|9
k__Bacteria|p__Proteobacteria|c__Gammaproteobacteria|o__Pseudomonadales|f__Moraxellaceae|g__Acinetobacter|s__Acinetobacter_radioresistens	0.404057	4.42919	3|139	0	0	0|35	1.22096	7.69034	3|46	0	0	0|49	0	0	0|9
k__Bacteria|p__Actinobacteria|c__Actinobacteria|o__Actinomycetales|f__Actinomycetaceae|g__Actinomyces|s__Actinomyces_odontolyticus	0.396652	1.35007	15|139	0.672381	1.71389	6|35	0.374234	1.36454	4|46	0.293603	1.1479	5|49	0	0	0|9
k__Bacteria|p__Proteobacteria|c__Gammaproteobacteria|o__Pseudomonadales|f__Moraxellaceae|g__Acinetobacter|s__Acinetobacter_nosocomialis	0.373738	4.40631	1|139	0	0	0|35	1.12934	7.65955	1|46	0	0	0|49	0	0	0|9
k__Bacteria|p__Proteobacteria|c__Gammaproteobacteria|o__Enterobacterales|f__Enterobacteriaceae|g__Escherichia|s__Escherichia_coli	0.366391	1.45205	12|139	0.677456	1.86896	6|35	0.273965	1.41839	2|46	0.298267	1.26209	4|49	0	0	0|9
k__Bacteria|p__Actinobacteria|c__Actinobacteria|o__Corynebacteriales|f__Corynebacteriaceae|g__Corynebacterium|s__Corynebacterium_striatum	0.305909	3.48023	3|139	0.0102472	0.0606235	1|35	0	0	0|46	0.0232216	0.162552	1|49	4.55832	13.675	1|9
k__Bacteria|p__Spirochaetes|c__Spirochaetia|o__Spirochaetales|f__Spirochaetaceae|g__Treponema|s__Treponema_paraluiscuniculi	0.295946	2.75478	4|139	0	0	0|35	0	0	0|46	0.836906	4.62127	3|49	0.0142276	0.0426829	1|9
k__Bacteria|p__Proteobacteria|c__Betaproteobacteria|o__Neisseriales|f__Neisseriaceae|g__Neisseria|s__Neisseria_meningitidis	0.294809	1.2097	11|139	0.412296	1.27241	5|35	0.372201	1.54473	3|46	0.192386	0.88348	3|49	0	0	0|9
k__Bacteria|p__Proteobacteria|c__Gammaproteobacteria|o__Enterobacterales|f__Enterobacteriaceae|g__Enterobacter|s__Enterobacter_bugandensis	0.24846	2.9293	1|139	0	0	0|35	0.750781	5.09205	1|46	0	0	0|49	0	0	0|9
k__Bacteria|p__Actinobacteria|c__Actinobacteria|o__Micrococcales|f__Intrasporangiaceae|g__Knoellia|s__Knoellia_flava	0.238832	2.80038	3|139	0	0	0|35	0.720986	4.86765	2|46	0.000659069	0.00461348	1|49	0	0	0|9
k__Bacteria|p__Proteobacteria|c__Gammaproteobacteria|o__Pseudomonadales|f__Moraxellaceae|g__Moraxella|s__Moraxella_lacunata	0.236976	2.18143	3|139	0.202874	1.20022	1|35	0	0	0|46	0.0220844	0.154591	1|49	2.75077	8.25232	1|9
k__Bacteria|p__Bacteroidetes|c__Bacteroidia|o__Bacteroidales|f__Prevotellaceae|g__Prevotella|s__Prevotella_timonensis	0.214203	1.96396	2|139	0	0	0|35	0.173483	1.17662	1|46	0.444777	3.11344	1|49	0	0	0|9
k__Bacteria|p__Firmicutes|c__Bacilli|o__Bacillales|f__Staphylococcaceae|g__Staphylococcus|s__Staphylococcus_saprophyticus	0.209348	2.46817	1|139	0	0	0|35	0.632595	4.29047	1|46	0	0	0|49	0	0	0|9
k__Bacteria|p__Firmicutes|c__Bacilli|o__Bacillales|f__Staphylococcaceae|g__Staphylococcus|s__Staphylococcus_arlettae	0.190462	2.24551	1|139	0	0	0|35	0.575525	3.9034	1|46	0	0	0|49	0	0	0|9
k__Bacteria|p__Firmicutes|c__Bacilli|o__Lactobacillales|f__Streptococcaceae|g__Streptococcus|s__Streptococcus_mutans	0.179114	0.866091	8|139	0.195149	0.951208	2|35	0.193769	0.867399	3|46	0.186802	0.896578	3|49	0	0	0|9
k__Bacteria|p__Proteobacteria|c__Gammaproteobacteria|o__Pasteurellales|f__Pasteurellaceae|g__Mannheimia|s__Mannheimia_varigena	0.179112	2.00731	2|139	0	0	0|35	0	0	0|46	0.508092	3.37841	2|49	0	0	0|9
k__Bacteria|p__Proteobacteria|c__Alphaproteobacteria|o__Rhodobacterales|f__Rhodobacteraceae|g__Rhodobacter|s__Rhodobacter_sphaeroides	0.167678	0.723129	10|139	0.199614	0.755557	3|35	0.202598	0.839543	3|46	0.142882	0.65607	4|49	0	0	0|9
k__Bacteria|p__Bacteroidetes|c__Bacteroidia|o__Bacteroidales|f__Bacteroidaceae|g__Bacteroides|s__Bacteroides_vulgatus	0.151794	0.665523	11|139	0.307772	1.11422	4|35	0.161562	0.554793	4|46	0.059093	0.272989	3|49	0	0	0|9
k__Bacteria|p__Actinobacteria|c__Actinobacteria|o__Corynebacteriales|f__Corynebacteriaceae|g__Corynebacterium|s__Corynebacterium_amycolatum	0.119406	1.40777	1|139	0	0	0|35	0	0	0|46	0.338722	2.37105	1|49	0	0	0|9
k__Bacteria|p__Firmicutes|c__Bacilli|o__Lactobacillales|f__Enterococcaceae|g__Enterococcus|s__Enterococcus_faecalis	0.105997	0.565288	6|139	0.105836	0.439438	2|35	0.17602	0.798304	3|46	0.0598442	0.418909	1|49	0	0	0|9
k__Bacteria|p__Bacteroidetes|c__Bacteroidia|o__Bacteroidales|f__Porphyromonadaceae|g__Porphyromonas|s__Porphyromonas_asaccharolytica	0.103121	1.01593	2|139	0	0	0|35	0.254448	1.72575	1|46	0.0536578	0.375605	1|49	0	0	0|9
k__Bacteria|p__Fusobacteria|c__Fusobacteriia|o__Fusobacteriales|f__Fusobacteriaceae|g__Fusobacterium|s__Fusobacterium_equinum	0.0876805	0.947111	3|139	0.0294071	0.173975	1|35	0.242573	1.6404	2|46	0	0	0|49	0	0	0|9
k__Bacteria|p__Spirochaetes|c__Spirochaetia|o__Spirochaetales|f__Spirochaetaceae|g__Treponema|s__Treponema_medium	0.0754781	0.700369	2|139	0	0	0|35	0.228075	1.21189	2|46	0	0	0|49	0	0	0|9
k__Bacteria|p__Firmicutes|c__Bacilli|o__Bacillales|f__Listeriaceae|g__Listeria|s__Listeria_monocytogenes	0.0724253	0.368643	7|139	0.0978848	0.335622	3|35	0.0983274	0.494522	2|46	0.0432262	0.2805	2|49	0	0	0|9
k__Bacteria|p__Bacteroidetes|c__Bacteroidia|o__Bacteroidales|f__Porphyromonadaceae|g__Porphyromonas|s__Porphyromonas_uenonis	0.0701939	0.563361	3|139	0	0	0|35	0.133897	0.908136	1|46	0.0734218	0.361763	2|49	0	0	0|9
k__Bacteria|p__Firmicutes|c__Bacilli|o__Lactobacillales|f__Streptococcaceae|g__Streptococcus|s__Streptococcus_mitis	0.0695978	0.773366	3|139	0.260168	1.53917	1|35	0.011761	0.079767	1|46	0.000555293	0.00388705	1|49	0	0	0|9
k__Bacteria|p__Proteobacteria|c__Gammaproteobacteria|o__Pseudomonadales|f__Moraxellaceae|g__Acinetobacter|s__Acinetobacter_lwoffii	0.0644601	0.759974	1|139	0	0	0|35	0.194782	1.32107	1|46	0	0	0|49	0	0	0|9
k__Bacteria|p__Proteobacteria|c__Gammaproteobacteria|o__Enterobacterales|f__Enterobacteriaceae|g__Enterobacter|s__Enterobacter_cloacae_complex	0.0550159	0.648628	1|139	0	0	0|35	0.166244	1.12752	1|46	0	0	0|49	0	0	0|9
k__Bacteria|p__Firmicutes|c__Tissierellia|o__Tissierellales|f__Peptoniphilaceae|g__Finegoldia|s__Finegoldia_magna	0.0467786	0.411773	4|139	0	0	0|35	0	0	0|46	0.132698	0.68981	4|49	0	0	0|9
k__Bacteria|p__Firmicutes|c__Bacilli|o__Bacillales|f__Staphylococcaceae|g__Staphylococcus|s__Staphylococcus_epidermidis	0.0432651	0.318335	4|139	0.157647	0.6214	3|35	0.0107872	0.0731621	1|46	0	0	0|49	0	0	0|9
k__Bacteria|p__Actinobacteria|c__Actinobacteria|o__Micrococcales|f__Micrococcaceae|g__Rothia|s__Rothia_aeria	0.0424279	0.500217	1|139	0	0	0|35	0	0	0|46	0	0	0|49	0.655275	1.96583	1|9
k__Bacteria|p__Bacteroidetes|c__Bacteroidia|o__Bacteroidales|f__Prevotellaceae|g__Prevotella|s__Prevotella_intermedia	0.0411013	0.484577	1|139	0	0	0|35	0.124197	0.842347	1|46	0	0	0|49	0	0	0|9
k__Bacteria|p__Firmicutes|c__Tissierellia|o__Tissierellales|f__Peptoniphilaceae|g__Helcococcus|s__Helcococcus_kunzii	0.0334139	0.393944	1|139	0.132701	0.785069	1|35	0	0	0|46	0	0	0|49	0	0	0|9
k__Bacteria|p__Proteobacteria|c__Betaproteobacteria|o__Neisseriales|f__Neisseriaceae|g__Neisseria|s__Neisseria_elongata	0.0329533	0.388514	1|139	0	0	0|35	0	0	0|46	0	0	0|49	0.508946	1.52684	1|9
k__Bacteria|p__Firmicutes|c__Bacilli|o__Bacillales|f__Staphylococcaceae|g__Staphylococcus|s__Staphylococcus_argenteus	0.0300463	0.247936	4|139	0.0808217	0.478148	1|35	0.0103252	0.0700286	1|46	0.0178107	0.0872759	2|49	0	0	0|9
k__Bacteria|p__Proteobacteria|c__Alphaproteobacteria|o__Rhizobiales|f__Brucellaceae|g__Ochrobactrum|s__Ochrobactrum_anthropi	0.0286814	0.338149	1|139	0	0	0|35	0.0866677	0.587809	1|46	0	0	0|49	0	0	0|9
k__Bacteria|p__Firmicutes|c__Bacilli|o__Lactobacillales|f__Streptococcaceae|g__Streptococcus|s__Streptococcus_pneumoniae	0.0279231	0.193246	5|139	0.0132355	0.0783023	1|35	0.0680459	0.326214	2|46	0.00587677	0.0302391	2|49	0	0	0|9
k__Bacteria|p__Firmicutes|c__Bacilli|o__Lactobacillales|f__Streptococcaceae|g__Streptococcus|s__Streptococcus_sanguinis	0.0275932	0.325319	1|139	0	0	0|35	0	0	0|46	0	0	0|49	0.426162	1.27849	1|9
k__Bacteria|p__Firmicutes|c__Bacilli|o__Bacillales|f__Bacillales_unclassified|g__Gemella|s__Gemella_asaccharolytica	0.0250075	0.170783	3|139	0	0	0|35	0.0282672	0.191717	1|46	0.0188404	0.131883	1|49	0.139175	0.417525	1|9
k__Bacteria|p__Actinobacteria|c__Actinobacteria|o__Micrococcales|f__Micrococcaceae|g__Kocuria|s__Kocuria_palustris	0.0243031	0.285498	2|139	0	0	0|35	0.0734375	0.496258	2|46	0	0	0|49	0	0	0|9
k__Bacteria|p__Actinobacteria|c__Actinobacteria|o__Micrococcales|f__Micrococcaceae|g__Rothia|s__Rothia_mucilaginosa	0.0238026	0.280629	1|139	0	0	0|35	0	0	0|46	0.0675217	0.472652	1|49	0	0	0|9
k__Bacteria|p__Actinobacteria|c__Actinobacteria|o__Corynebacteriales|f__Corynebacteriaceae|g__Corynebacterium|s__Corynebacterium_otitidis	0.0202683	0.238959	1|139	0.080494	0.476209	1|35	0	0	0|46	0	0	0|49	0	0	0|9
k__Bacteria|p__Proteobacteria|c__Betaproteobacteria|o__Neisseriales|f__Neisseriaceae|g__Neisseria|s__Neisseria_sicca	0.0201759	0.23787	1|139	0	0	0|35	0	0	0|46	0	0	0|49	0.311605	0.934816	1|9
k__Bacteria|p__Proteobacteria|c__Gammaproteobacteria|o__Pasteurellales|f__Pasteurellaceae|g__Haemophilus|s__Haemophilus_influenzae	0.0179217	0.211294	1|139	0	0	0|35	0.0541547	0.367295	1|46	0	0	0|49	0	0	0|9
k__Bacteria|p__Firmicutes|c__Bacilli|o__Lactobacillales|f__Streptococcaceae|g__Streptococcus|s__Streptococcus_oralis	0.0161747	0.190697	1|139	0	0	0|35	0	0	0|46	0	0	0|49	0.249809	0.749427	1|9
k__Bacteria|p__Firmicutes|c__Bacilli|o__Lactobacillales|f__Lactobacillaceae|g__Lactobacillus|s__Lactobacillus_gasseri	0.0133804	0.109017	3|139	0	0	0|35	0.0392431	0.188039	2|46	0.00111605	0.00781234	1|49	0	0	0|9
k__Bacteria|p__Firmicutes|c__Bacilli|o__Lactobacillales|f__Streptococcaceae|g__Streptococcus|s__Streptococcus_agalactiae	0.0121869	0.105957	3|139	0	0	0|35	0.0347116	0.182883	2|46	0.00198449	0.0138914	1|49	0	0	0|9
k__Bacteria|p__Proteobacteria|c__Betaproteobacteria|o__Neisseriales|f__Neisseriaceae|g__Neisseria|s__Neisseria_polysaccharea	0.0114291	0.134747	1|139	0.0453897	0.268529	1|35	0	0	0|46	0	0	0|49	0	0	0|9
k__Bacteria|p__Firmicutes|c__Negativicutes|o__Veillonellales|f__Veillonellaceae|g__Dialister|s__Dialister_pneumosintes	0.00833118	0.0982232	1|139	0	0	0|35	0.0251747	0.170743	1|46	0	0	0|49	0	0	0|9
k__Bacteria|p__Firmicutes|c__Clostridia|o__Clostridiales|f__Peptostreptococcaceae|g__Peptoanaerobacter|s__Peptoanaerobacter_stomatis	0.00801771	0.0945274	1|139	0	0	0|35	0.0242274	0.164318	1|46	0	0	0|49	0	0	0|9
k__Bacteria|p__Proteobacteria|c__Gammaproteobacteria|o__Enterobacterales|f__Enterobacteriaceae|g__Klebsiella|s__Klebsiella_pneumoniae	0.00787194	0.0928088	1|139	0	0	0|35	0.023787	0.161331	1|46	0	0	0|49	0	0	0|9
k__Bacteria|p__Firmicutes|c__Bacilli|o__Bacillales|f__Staphylococcaceae|g__Staphylococcus|s__Staphylococcus_caprae	0.00759096	0.0894961	1|139	0	0	0|35	0	0	0|46	0.0215335	0.150735	1|49	0	0	0|9
k__Bacteria|p__Bacteroidetes|c__Sphingobacteriia|o__Sphingobacteriales|f__Sphingobacteriaceae|g__Pedobacter|s__Pedobacter_sp_JDX94	0.00757367	0.0892922	1|139	0	0	0|35	0.0228857	0.155218	1|46	0	0	0|49	0	0	0|9
k__Bacteria|p__Proteobacteria|c__Alphaproteobacteria|o__Rhizobiales|f__Bradyrhizobiaceae|g__Variibacter|s__Variibacter_gotjawalensis	0.0072106	0.0850117	1|139	0	0	0|35	0.0217885	0.147777	1|46	0	0	0|49	0	0	0|9
k__Bacteria|p__Actinobacteria|c__Actinobacteria|o__Micrococcales|f__Micrococcaceae|g__Micrococcus|s__Micrococcus_luteus	0.00617806	0.0672523	2|139	0	0	0|35	0.0186685	0.116755	2|46	0	0	0|49	0	0	0|9
k__Bacteria|p__Firmicutes|c__Bacilli|o__Bacillales|f__Bacillaceae|g__Bacillus|s__Bacillus_simplex	0.00566377	0.0667748	1|139	0	0	0|35	0.0171144	0.116076	1|46	0	0	0|49	0	0	0|9
k__Bacteria|p__Actinobacteria|c__Actinobacteria|o__Bifidobacteriales|f__Bifidobacteriaceae|g__Bifidobacterium|s__Bifidobacterium_pseudocatenulatum	0.00455005	0.0536443	1|139	0	0	0|35	0.0137491	0.0932506	1|46	0	0	0|49	0	0	0|9
k__Bacteria|p__Proteobacteria|c__Gammaproteobacteria|o__Enterobacterales|f__Erwiniaceae|g__Pantoea|s__Pantoea_dispersa	0.00440649	0.0519518	1|139	0	0	0|35	0.0133153	0.0903085	1|46	0	0	0|49	0	0	0|9
k__Bacteria|p__Firmicutes|c__Bacilli|o__Lactobacillales|f__Streptococcaceae|g__Streptococcus|s__Streptococcus_parasanguinis	0.00418008	0.0492824	1|139	0	0	0|35	0	0	0|46	0.0118578	0.0830045	1|49	0	0	0|9
k__Bacteria|p__Actinobacteria|c__Actinobacteria|o__Micrococcales|f__Micrococcaceae|g__Micrococcus|s__Micrococcus_aloeverae	0.00240433	0.0222314	2|139	0	0	0|35	0.00726527	0.038465	2|46	0	0	0|49	0	0	0|9
k__Bacteria|p__Firmicutes|c__Bacilli|o__Bacillales|f__Bacillaceae|g__Bacillus|s__Bacillus_cereus_group	0.00105062	0.0106629	2|139	0	0	0|35	0.00269373	0.0182698	1|46	0.000451517	0.00316062	1|49	0	0	0|9
k__Bacteria|p__Fusobacteria|c__Fusobacteriia|o__Fusobacteriales|f__Fusobacteriaceae|g__Fusobacterium|s__Fusobacterium_naviforme	0.0008919	0.0105153	1|139	0	0	0|35	0	0	0|46	0.00253008	0.0177106	1|49	0	0	0|9
k__Bacteria|p__Firmicutes|c__Bacilli|o__Lactobacillales|f__Carnobacteriaceae|g__Dolosigranulum|s__Dolosigranulum_pigrum	0.000779524	0.00919045	1|139	0	0	0|35	0.00235552	0.0159759	1|46	0	0	0|49	0	0	0|9
k__Bacteria|p__Firmicutes|c__Tissierellia|o__Tissierellales|f__Peptoniphilaceae|g__Parvimonas|s__Parvimonas_sp_KA00067	0.000159605	0.00188172	1|139	0.00063386	0.00374997	1|35	0	0	0|46	0	0	0|49	0	0	0|9
k__Bacteria|p__Actinobacteria|c__Actinobacteria|o__Micrococcales|f__Dermabacteraceae|g__Brachybacterium|s__Brachybacterium_saurashtrense	3.44603e-05	0.000406281	1|139	0	0	0|35	0.00010413	0.000706245	1|46	0	0	0|49	0	0	0|9

## Sheet: Stringent Viral Only RA
Taxa	CU Mean	CU SD	CU Prevalence	HD Mean	HD SD	HD Prevalence	IU Mean	IU SD	IU Prevalence	TP Mean	TP SD	TP Prevalence	TP/HD Mean	TP/HD SD	TP/HD Prevalence		Acronymns	All Mean and SD values are represented as percentages based off relative abundance
k__Viruses|p__Viruses_unclassified|c__Viruses_unclassified|o__Viruses_unclassified|f__Inoviridae|g__Inoviridae_unclassified|s__Pseudomonas_virus_Pf1	18.0119	33.1302	34|139	16.686	31.4745	8|35	14.8959	31.1523	9|46	21.8885	36.1307	15|49	17.9888	35.7288	2|9		CU: All cutaneous ulcers
k__Viruses|p__Viruses_unclassified|c__Viruses_unclassified|o__Caudovirales|f__Siphoviridae|g__Siphoviridae_unclassified|s__Enterobacteria_phage_mEp460	9.40933	23.7367	39|139	11.815	24.8886	16|35	12.0074	27.0244	13|46	6.89425	21.5395	9|49	0.468214	1.40464	1|9		HD: H. ducreyi ulcers
k__Viruses|p__Viruses_unclassified|c__Viruses_unclassified|o__Caudovirales|f__Myoviridae|g__Silviavirus|s__Staphylococcus_virus_SA11	5.00392	19.6937	11|139	4.85066	18.5358	3|35	5.69665	22.0286	4|46	1.89361	13.2553	1|49	18.9932	34.1168	3|9		IU: Idiopathic ulcers
k__Viruses|p__Viruses_unclassified|c__Viruses_unclassified|o__Caudovirales|f__Siphoviridae|g__Siphoviridae_unclassified|s__Streptococcus_phage_phi3396	3.68282	14.7911	13|139	1.65134	8.43262	2|35	4.54011	17.9106	4|46	4.49781	16.3484	5|49	2.76415	6.02662	2|9		TP: T. pallidum subsp pertenue ulcers
k__Viruses|p__Viruses_unclassified|c__Viruses_unclassified|o__Viruses_unclassified|f__Viruses_unclassified|g__Viruses_unclassified|s__Streptococcus_pyogenes_phage_H10403	3.46343	15.6234	9|139	0.221446	1.31009	1|35	5.45258	21.7127	3|46	3.493	14.0233	4|49	5.7434	17.2302	1|9		TP/HD: T. pallidum subsp pertenue AND H. ducreyi ulcers
k__Viruses|p__Viruses_unclassified|c__Viruses_unclassified|o__Viruses_unclassified|f__Viruses_unclassified|g__Viruses_unclassified|s__Streptococcus_pyogenes_phage_5005_2	3.37041	14.5945	13|139	3.6641	13.7583	3|35	1.09385	4.98605	3|46	5.83776	21.02	6|49	0.430649	1.29195	1|9		SD: Standard Deviation
k__Viruses|p__Viruses_unclassified|c__Viruses_unclassified|o__Herpesvirales|f__Herpesviridae|g__Rhadinovirus|s__Ateline_gammaherpesvirus_3	2.559	12.9727	13|139	4.6868	17.558	7|35	0.95388	5.12143	3|46	2.85745	15.276	2|49	0.863259	2.58978	1|9
k__Viruses|p__Viruses_unclassified|c__Viruses_unclassified|o__Viruses_unclassified|f__Anelloviridae|g__Alphatorquevirus|s__Torque_teno_virus_15	2.50359	12.2072	9|139	3.34158	13.9185	3|35	4.0245	16.4568	4|46	0.937077	5.55778	2|49	0	0	0|9
k__Viruses|p__Viruses_unclassified|c__Viruses_unclassified|o__Viruses_unclassified|f__Hepadnaviridae|g__Orthohepadnavirus|s__Hepatitis_B_virus	2.19258	14.0375	4|139	0.512521	3.03211	1|35	4.34783	20.6185	2|46	1.77204	12.4043	1|49	0	0	0|9
k__Viruses|p__Viruses_unclassified|c__Viruses_unclassified|o__Viruses_unclassified|f__Anelloviridae|g__Alphatorquevirus|s__Torque_teno_virus_16	2.06744	11.8962	8|139	0.984646	4.24217	2|35	2.70159	13.8566	3|46	0.584454	3.18008	2|49	11.1111	33.3333	1|9
k__Viruses|p__Viruses_unclassified|c__Viruses_unclassified|o__Viruses_unclassified|f__Viruses_unclassified|g__Viruses_unclassified|s__Streptococcus_pyogenes_phage_5005_1	2.0162	7.91737	12|139	2.37754	7.29597	4|35	1.53522	7.29544	2|46	2.42859	9.53104	5|49	0.824128	2.47239	1|9
k__Viruses|p__Viruses_unclassified|c__Viruses_unclassified|o__Herpesvirales|f__Herpesviridae|g__Lymphocryptovirus|s__Human_gammaherpesvirus_4	2.00838	11.5922	8|139	4.28403	18.0503	5|35	0.254204	1.7241	1|46	2.39858	12.047	2|49	0	0	0|9
k__Viruses|p__Viruses_unclassified|c__Viruses_unclassified|o__Caudovirales|f__Siphoviridae|g__Siphoviridae_unclassified|s__Acinetobacter_phage_Bphi_B1251	1.83428	5.7066	23|139	0.89678	2.09921	6|35	1.16288	5.85563	3|46	3.2568	7.36492	12|49	1.16689	2.31614	2|9
k__Viruses|p__Viruses_unclassified|c__Viruses_unclassified|o__Caudovirales|f__Siphoviridae|g__Phietavirus|s__Staphylococcus_virus_187	1.66548	11.315	4|139	3.10201	14.5429	2|35	2.67241	15.0535	2|46	0	0	0|49	0	0	0|9
k__Viruses|p__Viruses_unclassified|c__Viruses_unclassified|o__Caudovirales|f__Myoviridae|g__Myoviridae_unclassified|s__Lactobacillus_prophage_Lj771	1.62457	4.84813	23|139	1.22422	2.59412	7|35	1.63974	5.84032	6|46	2.1947	5.4669	10|49	0	0	0|9
k__Viruses|p__Viruses_unclassified|c__Viruses_unclassified|o__Viruses_unclassified|f__Anelloviridae|g__Alphatorquevirus|s__Torque_teno_virus_12	1.6121	12.0457	4|139	3.00435	16.8999	2|35	0.411515	2.79103	1|46	2.04082	14.2857	1|49	0	0	0|9
k__Viruses|p__Viruses_unclassified|c__Viruses_unclassified|o__Viruses_unclassified|f__Anelloviridae|g__Alphatorquevirus|s__Torque_teno_virus_10	1.44033	9.58992	6|139	2.42035	8.83547	3|35	0.157858	1.07065	1|46	0.167992	1.17595	1|49	11.1111	33.3333	1|9
k__Viruses|p__Viruses_unclassified|c__Viruses_unclassified|o__Caudovirales|f__Siphoviridae|g__Phietavirus|s__Staphylococcus_phage_StB27	1.31725	9.3501	6|139	0.499393	2.38484	2|35	2.20167	14.7412	2|46	1.31311	6.48318	2|49	0	0	0|9
k__Viruses|p__Viruses_unclassified|c__Viruses_unclassified|o__Viruses_unclassified|f__Anelloviridae|g__Anelloviridae_unclassified|s__Torque_teno_virus	1.28791	9.40539	7|139	4.85956	18.4279	5|35	0.17521	1.18833	1|46	0.0178647	0.125053	1|49	0	0	0|9
k__Viruses|p__Viruses_unclassified|c__Viruses_unclassified|o__Viruses_unclassified|f__Viruses_unclassified|g__Viruses_unclassified|s__Staphylococcus_phage_PT1028	1.26947	10.2146	3|139	0.259264	1.53383	1|35	1.46484	9.93504	1|46	2.04082	14.2857	1|49	0	0	0|9
k__Viruses|p__Viruses_unclassified|c__Viruses_unclassified|o__Viruses_unclassified|f__Anelloviridae|g__Alphatorquevirus|s__Torque_teno_virus_19	1.251	9.47544	5|139	0	0	0|35	0.566437	2.60325	3|46	2.04082	14.2857	1|49	5.31479	15.9444	1|9
k__Viruses|p__Viruses_unclassified|c__Viruses_unclassified|o__Viruses_unclassified|f__Tectiviridae|g__Betatectivirus|s__Bacillus_virus_GIL16	1.19118	8.34302	3|139	0	0	0|35	3.59945	14.3038	3|46	0	0	0|49	0	0	0|9
k__Viruses|p__Viruses_unclassified|c__Viruses_unclassified|o__Caudovirales|f__Siphoviridae|g__Phietavirus|s__Staphylococcus_phage_StauST398_3	1.08842	6.2443	6|139	1.12047	5.72531	2|35	2.27958	9.54051	3|46	0.147204	1.03043	1|49	0	0	0|9
k__Viruses|p__Viruses_unclassified|c__Viruses_unclassified|o__Caudovirales|f__Siphoviridae|g__Siphoviridae_unclassified|s__Microbacterium_phage_Min1	1.03335	6.69949	4|139	1.04423	6.17777	1|35	0.265372	1.79984	1|46	1.93633	9.86767	2|49	0	0	0|9
k__Viruses|p__Viruses_unclassified|c__Viruses_unclassified|o__Caudovirales|f__Myoviridae|g__P1virus|s__Escherichia_virus_P1	1.01647	9.0732	3|139	0.0740671	0.438187	1|35	2.17391	14.7442	1|46	0.789738	5.52817	1|49	0	0	0|9
k__Viruses|p__Viruses_unclassified|c__Viruses_unclassified|o__Herpesvirales|f__Herpesviridae|g__Roseolovirus|s__Human_betaherpesvirus_6B	0.959754	5.84474	6|139	1.01934	4.29632	2|35	0.144097	0.691088	2|46	1.85919	9.11326	2|49	0	0	0|9
k__Viruses|p__Viruses_unclassified|c__Viruses_unclassified|o__Caudovirales|f__Siphoviridae|g__Siphoviridae_unclassified|s__Streptococcus_phage_PH10	0.909696	8.59816	4|139	0.0448574	0.26538	1|35	0.305555	2.07238	1|46	2.04082	14.2857	1|49	1.20246	3.60739	1|9
k__Viruses|p__Viruses_unclassified|c__Viruses_unclassified|o__Caudovirales|f__Podoviridae|g__P68virus|s__Staphylococcus_virus_44AHJD	0.902924	7.50098	2|139	3.5859	14.7805	2|35	0	0	0|46	0	0	0|49	0	0	0|9
k__Viruses|p__Viruses_unclassified|c__Viruses_unclassified|o__Caudovirales|f__Podoviridae|g__Phikmvvirus|s__Pseudomonas_virus_LKA1	0.857997	8.62617	2|139	0	0	0|35	2.59264	14.9531	2|46	0	0	0|49	0	0	0|9
k__Viruses|p__Viruses_unclassified|c__Viruses_unclassified|o__Viruses_unclassified|f__Anelloviridae|g__Alphatorquevirus|s__Torque_teno_virus_8	0.726021	8.48168	2|139	0.0261968	0.154982	1|35	0	0	0|46	2.04082	14.2857	1|49	0	0	0|9
k__Viruses|p__Viruses_unclassified|c__Viruses_unclassified|o__Viruses_unclassified|f__Baculoviridae|g__Alphabaculovirus|s__Bombyx_mori_nucleopolyhedrovirus	0.719424	8.48189	1|139	0	0	0|35	2.17391	14.7442	1|46	0	0	0|49	0	0	0|9
k__Viruses|p__Viruses_unclassified|c__Viruses_unclassified|o__Herpesvirales|f__Herpesviridae|g__Roseolovirus|s__Human_betaherpesvirus_6A	0.674706	5.64763	2|139	0	0	0|35	0	0	0|46	1.91396	9.44875	2|49	0	0	0|9
k__Viruses|p__Viruses_unclassified|c__Viruses_unclassified|o__Caudovirales|f__Myoviridae|g__Ea214virus|s__Erwinia_virus_Ea214	0.590372	6.96039	1|139	2.34462	13.871	1|35	0	0	0|46	0	0	0|49	0	0	0|9
k__Viruses|p__Viruses_unclassified|c__Viruses_unclassified|o__Viruses_unclassified|f__Anelloviridae|g__Alphatorquevirus|s__Torque_teno_virus_14	0.581136	3.63269	4|139	1.55326	5.65144	3|35	0.574212	3.8945	1|46	0	0	0|49	0	0	0|9
k__Viruses|p__Viruses_unclassified|c__Viruses_unclassified|o__Viruses_unclassified|f__Poxviridae|g__Molluscipoxvirus|s__Molluscum_contagiosum_virus	0.505205	5.15523	2|139	0	0	0|35	0.222579	1.5096	1|46	1.22418	8.56927	1|49	0	0	0|9
k__Viruses|p__Viruses_unclassified|c__Viruses_unclassified|o__Caudovirales|f__Siphoviridae|g__Siphoviridae_unclassified|s__Staphylococcus_phage_StB20	0.477964	5.63512	1|139	1.8982	11.2299	1|35	0	0	0|46	0	0	0|49	0	0	0|9
k__Viruses|p__Viruses_unclassified|c__Viruses_unclassified|o__Viruses_unclassified|f__Anelloviridae|g__Betatorquevirus|s__Torque_teno_mini_virus_9	0.4401	4.48475	2|139	0	0	0|35	0	0	0|46	0	0	0|49	6.7971	17.2725	2|9
k__Viruses|p__Viruses_unclassified|c__Viruses_unclassified|o__Herpesvirales|f__Herpesviridae|g__Lymphocryptovirus|s__Callitrichine_gammaherpesvirus_3	0.439166	3.04187	5|139	0.470372	2.37254	3|35	0.322729	2.18885	1|46	0.606846	4.24792	1|49	0	0	0|9
k__Viruses|p__Viruses_unclassified|c__Viruses_unclassified|o__Caudovirales|f__Podoviridae|g__Una961virus|s__Helicobacter_virus_1961P	0.38855	2.05565	6|139	0	0	0|35	0.831649	3.22501	3|46	0.321482	1.43772	3|49	0	0	0|9
k__Viruses|p__Viruses_unclassified|c__Viruses_unclassified|o__Caudovirales|f__Siphoviridae|g__N15virus|s__Escherichia_virus_N15	0.382126	4.5052	1|139	0	0	0|35	0	0	0|46	1.08399	7.58793	1|49	0	0	0|9
k__Viruses|p__Viruses_unclassified|c__Viruses_unclassified|o__Caudovirales|f__Siphoviridae|g__Phietavirus|s__Staphylococcus_virus_37	0.365249	4.30622	1|139	0	0	0|35	0	0	0|46	1.03611	7.2528	1|49	0	0	0|9
k__Viruses|p__Viruses_unclassified|c__Viruses_unclassified|o__Herpesvirales|f__Herpesviridae|g__Cytomegalovirus|s__Human_betaherpesvirus_5	0.358276	3.28882	3|139	0.0260502	0.154115	1|35	0.258739	1.75485	1|46	0	0	0|49	4.10962	12.3289	1|9
k__Viruses|p__Viruses_unclassified|c__Viruses_unclassified|o__Caudovirales|f__Myoviridae|g__Sp18virus|s__Shigella_virus_SP18	0.337467	3.97867	1|139	0	0	0|35	1.01974	6.91619	1|46	0	0	0|49	0	0	0|9
k__Viruses|p__Viruses_unclassified|c__Viruses_unclassified|o__Viruses_unclassified|f__Anelloviridae|g__Alphatorquevirus|s__Torque_teno_virus_3	0.334846	3.94777	1|139	0	0	0|35	1.01182	6.86247	1|46	0	0	0|49	0	0	0|9
k__Viruses|p__Viruses_unclassified|c__Viruses_unclassified|o__Caudovirales|f__Siphoviridae|g__Siphoviridae_unclassified|s__Listeria_phage_A118	0.331026	1.54242	7|139	0.898534	2.43244	5|35	0	0	0|46	0.297224	1.51236	2|49	0	0	0|9
k__Viruses|p__Viruses_unclassified|c__Viruses_unclassified|o__Caudovirales|f__Podoviridae|g__Bpp1virus|s__Burkholderia_virus_BcepC6B	0.318839	3.75905	1|139	0	0	0|35	0.963448	6.53442	1|46	0	0	0|49	0	0	0|9
k__Viruses|p__Viruses_unclassified|c__Viruses_unclassified|o__Caudovirales|f__Siphoviridae|g__Phietavirus|s__Staphylococcus_virus_CNPH82	0.303727	3.58089	1|139	0	0	0|35	0	0	0|46	0.861592	6.03115	1|49	0	0	0|9
k__Viruses|p__Viruses_unclassified|c__Viruses_unclassified|o__Caudovirales|f__Siphoviridae|g__T5virus|s__Escherichia_virus_T5	0.278908	3.28827	1|139	0	0	0|35	0.842786	5.71606	1|46	0	0	0|49	0	0	0|9
k__Viruses|p__Viruses_unclassified|c__Viruses_unclassified|o__Viruses_unclassified|f__Papillomaviridae|g__Alphapapillomavirus|s__Alphapapillomavirus_4	0.16735	1.97303	1|139	0	0	0|35	0.505688	3.42974	1|46	0	0	0|49	0	0	0|9
k__Viruses|p__Viruses_unclassified|c__Viruses_unclassified|o__Viruses_unclassified|f__Hytrosaviridae|g__Muscavirus|s__Musca_hytrovirus	0.154368	1.81997	1|139	0	0	0|35	0	0	0|46	0.4379	3.0653	1|49	0	0	0|9
k__Viruses|p__Viruses_unclassified|c__Viruses_unclassified|o__Caudovirales|f__Siphoviridae|g__Siphoviridae_unclassified|s__Streptococcus_phage_M102	0.114922	1.35491	1|139	0	0	0|35	0	0	0|46	0.326002	2.28201	1|49	0	0	0|9
k__Viruses|p__Viruses_unclassified|c__Viruses_unclassified|o__Viruses_unclassified|f__Papillomaviridae|g__Betapapillomavirus|s__Betapapillomavirus_1	0.0844601	0.99577	1|139	0	0	0|35	0.255216	1.73096	1|46	0	0	0|49	0	0	0|9
k__Viruses|p__Viruses_unclassified|c__Viruses_unclassified|o__Caudovirales|f__Podoviridae|g__N4virus|s__Escherichia_virus_N4	0.0839234	0.989443	1|139	0	0	0|35	0.253595	1.71996	1|46	0	0	0|49	0	0	0|9
k__Viruses|p__Viruses_unclassified|c__Viruses_unclassified|o__Caudovirales|f__Siphoviridae|g__Siphoviridae_unclassified|s__Listeria_phage_A500	0.0485721	0.572657	1|139	0	0	0|35	0.146772	0.995458	1|46	0	0	0|49	0	0	0|9
k__Viruses|p__Viruses_unclassified|c__Viruses_unclassified|o__Caudovirales|f__Siphoviridae|g__Sfi11virus|s__Streptococcus_phage_TP_J34	0.0452696	0.533721	1|139	0	0	0|35	0	0	0|46	0.128418	0.898926	1|49	0	0	0|9
k__Viruses|p__Viruses_unclassified|c__Viruses_unclassified|o__Viruses_unclassified|f__Anelloviridae|g__Alphatorquevirus|s__Torque_teno_virus_6	0.0383913	0.452627	1|139	0.152468	0.902016	1|35	0	0	0|46	0	0	0|49	0	0	0|9
k__Viruses|p__Viruses_unclassified|c__Viruses_unclassified|o__Viruses_unclassified|f__Papillomaviridae|g__Gammapapillomavirus|s__Gammapapillomavirus_7	0.0377869	0.445501	1|139	0	0	0|35	0.114182	0.774422	1|46	0	0	0|49	0	0	0|9
k__Viruses|p__Viruses_unclassified|c__Viruses_unclassified|o__Caudovirales|f__Ackermannviridae|g__Limestonevirus|s__Dickeya_virus_Limestone	0.0375048	0.442175	1|139	0	0	0|35	0	0	0|46	0.106391	0.744738	1|49	0	0	0|9
k__Viruses|p__Viruses_unclassified|c__Viruses_unclassified|o__Herpesvirales|f__Herpesviridae|g__Roseolovirus|s__Human_betaherpesvirus_7	0.0367455	0.363003	2|139	0.0263316	0.15578	1|35	0.0910004	0.617195	1|46	0	0	0|49	0	0	0|9
k__Viruses|p__Viruses_unclassified|c__Viruses_unclassified|o__Caudovirales|f__Siphoviridae|g__Siphoviridae_unclassified|s__Lactobacillus_phage_A2	0.0317973	0.374885	1|139	0	0	0|35	0.0960832	0.651668	1|46	0	0	0|49	0	0	0|9
k__Viruses|p__Viruses_unclassified|c__Viruses_unclassified|o__Caudovirales|f__Siphoviridae|g__Siphoviridae_unclassified|s__Streptococcus_phage_MM1	0.0239421	0.282273	1|139	0	0	0|35	0.0723467	0.490679	1|46	0	0	0|49	0	0	0|9
k__Viruses|p__Viruses_unclassified|c__Viruses_unclassified|o__Caudovirales|f__Myoviridae|g__P2virus|s__Enterobacteria_phage_fiAA91_ss	0.0189016	0.222847	1|139	0	0	0|35	0.0571158	0.387379	1|46	0	0	0|49	0	0	0|9
k__Viruses|p__Viruses_unclassified|c__Viruses_unclassified|o__Caudovirales|f__Myoviridae|g__Elvirus|s__Pseudomonas_virus_EL	0.013895	0.163819	1|139	0.0551829	0.326467	1|35	0	0	0|46	0	0	0|49	0	0	0|9
k__Viruses|p__Viruses_unclassified|c__Viruses_unclassified|o__Caudovirales|f__Siphoviridae|g__Siphoviridae_unclassified|s__Rhizobium_phage_16_3	0.0048206	0.056834	1|139	0.0191447	0.113261	1|35	0	0	0|46	0	0	0|49	0	0	0|9
k__Viruses|p__Viruses_unclassified|c__Viruses_unclassified|o__Caudovirales|f__Siphoviridae|g__Biseptimavirus|s__Staphylococcus_phage_2638A	0.00337905	0.0398384	1|139	0.0134197	0.0793918	1|35	0	0	0|46	0	0	0|49	0	0	0|9
