# Supplementary material for: Two Streptococcus pyogenes emm types and several anaerobic bacterial species are associated with idiopathic cutaneous ulcers in children after community-based mass treatment with azithromycin
Source: PLoS Negl Trop Dis. 2022 Dec 19;16(12):e0011009. doi: 10.1371/journal.pntd.0011009 (PMC9810193; doi:10.1371/journal.pntd.0011009)
Supplement: S2 Data — (XLSX) [file pntd.0011009.s013.xlsx]

## Sheet: Overall All Taxa RA
Taxa	CU Mean	CU SD	CU Prevalence	HD Mean	HD SD	HD Prevalence	IU Mean	IU SD	IU Prevalence	TP Mean	TP SD	TP Prevalence	TP/HD Mean	TP/HD SD	TP/HD Prevalence		Acronymns	All Mean and SD values are represented as percentages based off relative abundance
k__Viruses|p__Viruses_unclassified|c__Viruses_unclassified|o__Viruses_unclassified|f__Inoviridae|g__Inoviridae_unclassified|s__Pseudomonas_virus_Pf1	14.4487	26.8362	67|244	13.428	25.8895	21|79	10.372	24.3418	9|47	17.3156	29.3339	26|83	15.4285	26.1948	11|35		CU: All cutaneous ulcers
k__Bacteria|p__Spirochaetes|c__Spirochaetia|o__Spirochaetales|f__Spirochaetaceae|g__Treponema|s__Treponema_pallidum	9.50327	22.6447	68|244	0	0	0|79	0	0	0|47	22.4325	30.3842	51|83	13.0542	26.1268	17|35		HD: H. ducreyi ulcers
k__Bacteria|p__Proteobacteria|c__Gammaproteobacteria|o__Pasteurellales|f__Pasteurellaceae|g__Haemophilus|s__Haemophilus_ducreyi	8.39703	22.6544	50|244	19.6576	32.0353	35|79	0.264304	1.81198	1|47	0.935546	8.52323	1|83	11.5959	24.526	13|35		IU: Idiopathic ulcers
k__Viruses|p__Viruses_unclassified|c__Viruses_unclassified|o__Caudovirales|f__Siphoviridae|g__Siphoviridae_unclassified|s__Enterobacteria_phage_mEp460	6.67067	18.8274	78|244	9.28565	22.7822	37|79	9.9141	24.9185	14|47	2.41744	6.76318	18|83	6.49908	17.8235	9|35		TP: T. pallidum subsp pertenue ulcers
k__Bacteria|p__Actinobacteria|c__Actinobacteria|o__Corynebacteriales|f__Corynebacteriaceae|g__Corynebacterium|s__Corynebacterium_diphtheriae	5.76031	17.2208	66|244	3.5413	11.863	16|79	10.607	27.3767	13|47	4.80381	13.6032	24|83	6.52879	17.0181	13|35		TP/HD: T. pallidum subsp pertenue AND H. ducreyi ulcers
k__Bacteria|p__Firmicutes|c__Bacilli|o__Lactobacillales|f__Streptococcaceae|g__Streptococcus|s__Streptococcus_pyogenes	5.49595	15.9206	57|244	7.14508	20.9286	19|79	9.45956	17.9764	18|47	2.97806	9.4197	15|83	2.42206	10.1123	5|35		SD: Standard Deviation
k__Bacteria|p__Firmicutes|c__Clostridia|o__Clostridiales|f__Peptostreptococcaceae|g__Criibacterium|s__Criibacterium_bergeronii	5.22216	19.314	25|244	5.97433	22.025	8|79	4.21011	15.6812	6|47	7.28145	22.1134	11|83	0	0	0|35
k__Bacteria|p__Actinobacteria|c__Actinobacteria|o__Actinomycetales|f__Actinomycetaceae|g__Arcanobacterium|s__Arcanobacterium_haemolyticum	3.6164	10.5645	60|244	3.62913	8.9601	19|79	2.35846	6.05296	11|47	4.06724	12.6669	21|83	4.20776	13.1872	9|35
k__Bacteria|p__Fusobacteria|c__Fusobacteriia|o__Fusobacteriales|f__Fusobacteriaceae|g__Fusobacterium|s__Fusobacterium_gonidiaformans	2.63014	10.8057	34|244	2.12027	7.26345	13|79	2.18376	7.61225	7|47	2.90035	13.4302	9|83	3.73963	14.0624	5|35
k__Viruses|p__Viruses_unclassified|c__Viruses_unclassified|o__Viruses_unclassified|f__Viruses_unclassified|g__Viruses_unclassified|s__Streptococcus_pyogenes_phage_H10403	2.56824	12.9574	17|244	2.65293	12.9805	6|79	5.01851	20.1877	3|47	0.963282	7.56027	4|83	2.89273	10.4625	4|35
k__Viruses|p__Viruses_unclassified|c__Viruses_unclassified|o__Caudovirales|f__Myoviridae|g__Silviavirus|s__Staphylococcus_virus_SA11	2.31865	11.8985	17|244	2.47632	12.3692	5|79	1.16897	5.27626	4|47	2.23484	13.919	3|83	3.70536	12.3307	5|35
k__Viruses|p__Viruses_unclassified|c__Viruses_unclassified|o__Viruses_unclassified|f__Viruses_unclassified|g__Viruses_unclassified|s__Streptococcus_pyogenes_phage_5005_2	2.14149	11.5136	21|244	3.20546	15.2981	6|79	0.602519	3.5439	3|47	2.69573	12.5166	9|83	0.492198	2.502	3|35
k__Bacteria|p__Firmicutes|c__Bacilli|o__Bacillales|f__Staphylococcaceae|g__Staphylococcus|s__Staphylococcus_aureus	1.73869	10.0179	30|244	1.29004	8.1903	10|79	3.46712	13.4769	11|47	1.86924	11.3385	6|83	0.120744	0.498666	3|35
k__Viruses|p__Viruses_unclassified|c__Viruses_unclassified|o__Caudovirales|f__Siphoviridae|g__Siphoviridae_unclassified|s__Streptococcus_phage_phi3396	1.53127	8.55906	23|244	0.447191	3.10894	3|79	2.77529	14.8099	4|47	1.76318	8.6392	9|83	1.75768	4.42687	7|35
k__Viruses|p__Viruses_unclassified|c__Viruses_unclassified|o__Viruses_unclassified|f__Anelloviridae|g__Alphatorquevirus|s__Torque_teno_virus_15	1.25466	7.49378	16|244	0.543975	3.13946	5|79	3.33883	14.2282	4|47	0.350004	2.64747	4|83	2.2054	8.82277	3|35
k__Bacteria|p__Firmicutes|c__Clostridia|o__Clostridiales|f__Peptostreptococcaceae|g__Peptostreptococcus|s__Peptostreptococcus_anaerobius	1.16368	7.86893	28|244	1.7196	11.3811	11|79	0.74632	4.38058	4|47	1.19611	6.84973	11|83	0.392453	2.16799	2|35
k__Viruses|p__Viruses_unclassified|c__Viruses_unclassified|o__Viruses_unclassified|f__Hepadnaviridae|g__Orthohepadnavirus|s__Hepatitis_B_virus	1.09743	9.02093	6|244	1.44552	11.3434	2|79	1.74213	10.392	2|47	0.830272	7.56413	1|83	0.0795408	0.47057	1|35
k__Viruses|p__Viruses_unclassified|c__Viruses_unclassified|o__Caudovirales|f__Siphoviridae|g__Siphoviridae_unclassified|s__Acinetobacter_phage_Bphi_B1251	1.01514	2.70309	42|244	0.640999	1.8601	11|79	0.289715	1.16067	3|47	1.60024	3.45406	20|83	1.44628	3.40703	8|35
k__Viruses|p__Viruses_unclassified|c__Viruses_unclassified|o__Caudovirales|f__Siphoviridae|g__Phietavirus|s__Staphylococcus_phage_StauST398_3	0.951823	5.58692	13|244	1.23733	5.85504	7|79	1.37575	6.97579	3|47	0.681336	5.48687	2|83	0.379569	2.24556	1|35
k__Viruses|p__Viruses_unclassified|c__Viruses_unclassified|o__Caudovirales|f__Myoviridae|g__Myoviridae_unclassified|s__Lactobacillus_prophage_Lj771	0.945323	2.43214	42|244	0.844941	2.29511	13|79	0.834012	2.49537	6|47	1.17226	2.73427	17|83	0.78322	1.88252	6|35
k__Viruses|p__Viruses_unclassified|c__Viruses_unclassified|o__Herpesvirales|f__Herpesviridae|g__Lymphocryptovirus|s__Human_gammaherpesvirus_4	0.936775	5.61839	12|244	1.34345	6.39186	6|79	0.179334	1.22945	1|47	0.675321	3.64101	4|83	1.65602	9.79712	1|35
k__Bacteria|p__Actinobacteria|c__Actinobacteria|o__Propionibacteriales|f__Propionibacteriaceae|g__Cutibacterium|s__Cutibacterium_acnes	0.822605	2.52497	65|244	0.763815	2.34917	22|79	1.45619	4.00434	11|47	0.406386	0.932466	22|83	1.09152	2.83798	10|35
k__Viruses|p__Viruses_unclassified|c__Viruses_unclassified|o__Caudovirales|f__Podoviridae|g__P68virus|s__Staphylococcus_virus_44AHJD	0.810217	6.402	5|244	1.69644	8.65126	4|79	0	0	0|47	0.767165	6.9892	1|83	0	0	0|35
k__Viruses|p__Viruses_unclassified|c__Viruses_unclassified|o__Caudovirales|f__Siphoviridae|g__Phietavirus|s__Staphylococcus_virus_187	0.79399	6.85194	7|244	0.811892	3.70803	4|79	2.44434	14.7004	2|47	0	0	0|83	0.420292	2.48648	1|35
k__Viruses|p__Viruses_unclassified|c__Viruses_unclassified|o__Viruses_unclassified|f__Anelloviridae|g__Alphatorquevirus|s__Torque_teno_virus_10	0.770569	6.61725	8|244	0.315572	1.80127	3|79	0.148588	1.01867	1|47	0.0864596	0.787685	1|83	4.25511	16.9692	3|35
k__Viruses|p__Viruses_unclassified|c__Viruses_unclassified|o__Viruses_unclassified|f__Viruses_unclassified|g__Viruses_unclassified|s__Staphylococcus_phage_PT1028	0.754363	5.90831	7|244	0.0951992	0.846149	1|79	0.930559	6.37959	1|47	1.30405	8.65447	3|83	0.702039	3.21728	2|35
k__Viruses|p__Viruses_unclassified|c__Viruses_unclassified|o__Herpesvirales|f__Herpesviridae|g__Lymphocryptovirus|s__Callitrichine_gammaherpesvirus_3	0.74204	5.2305	12|244	0.367873	2.06603	5|79	0.227676	1.56087	1|47	1.68819	8.61529	5|83	0.0335728	0.198619	1|35
k__Viruses|p__Viruses_unclassified|c__Viruses_unclassified|o__Herpesvirales|f__Herpesviridae|g__Rhadinovirus|s__Ateline_gammaherpesvirus_3	0.692498	4.32383	20|244	0.730008	3.20909	10|79	0.161038	0.922917	3|47	0.242164	1.54101	4|83	2.38945	9.9629	3|35
k__Viruses|p__Viruses_unclassified|c__Viruses_unclassified|o__Viruses_unclassified|f__Anelloviridae|g__Alphatorquevirus|s__Torque_teno_virus_16	0.671036	4.63745	14|244	0.285434	1.73408	3|79	1.56437	8.57298	3|47	0.244371	1.60725	4|83	1.35358	6.22631	4|35
k__Viruses|p__Viruses_unclassified|c__Viruses_unclassified|o__Viruses_unclassified|f__Anelloviridae|g__Alphatorquevirus|s__Torque_teno_virus_19	0.664368	4.4888	9|244	0	0	0|79	0.404652	1.94062	3|47	1.39492	7.18953	4|83	0.780255	3.43733	2|35
k__Bacteria|p__Proteobacteria|c__Epsilonproteobacteria|o__Campylobacterales|f__Helicobacteraceae|g__Helicobacter|s__Helicobacter_pylori	0.635171	1.97527	46|244	0.752124	2.31144	18|79	0.637119	2.69569	5|47	0.607838	1.38251	17|83	0.433391	1.0545	6|35
k__Viruses|p__Viruses_unclassified|c__Viruses_unclassified|o__Caudovirales|f__Siphoviridae|g__Phietavirus|s__Staphylococcus_phage_StB27	0.568511	4.05946	8|244	0.189272	1.43334	2|79	0.651847	4.45102	2|47	0.585241	3.44925	3|83	1.27293	7.53073	1|35
k__Viruses|p__Viruses_unclassified|c__Viruses_unclassified|o__Viruses_unclassified|f__Anelloviridae|g__Alphatorquevirus|s__Torque_teno_virus_14	0.522598	6.48456	5|244	1.56115	11.3649	4|79	0.088994	0.610112	1|47	0	0	0|83	0	0	0|35
k__Bacteria|p__Spirochaetes|c__Spirochaetia|o__Spirochaetales|f__Spirochaetaceae|g__Treponema|s__Treponema_medium	0.48335	2.97921	12|244	0.660668	3.80614	4|79	0.118007	0.566367	2|47	0.383493	1.62664	5|83	0.810527	4.79514	1|35
k__Viruses|p__Viruses_unclassified|c__Viruses_unclassified|o__Viruses_unclassified|f__Viruses_unclassified|g__Viruses_unclassified|s__Streptococcus_pyogenes_phage_5005_1	0.456324	2.80461	14|244	0.592393	3.46472	4|79	0.711442	4.18464	2|47	0.203718	0.779259	6|83	0.405645	1.79744	2|35
k__Bacteria|p__Proteobacteria|c__Gammaproteobacteria|o__Pseudomonadales|f__Pseudomonadaceae|g__Pseudomonas|s__Pseudomonas_fluorescens_group	0.449542	5.55476	4|244	0.0379962	0.337718	1|79	2.1007	12.5694	2|47	0.0958279	0.873034	1|83	0	0	0|35
k__Bacteria|p__Fusobacteria|c__Fusobacteriia|o__Fusobacteriales|f__Fusobacteriaceae|g__Fusobacterium|s__Fusobacterium_necrophorum	0.441311	3.25144	5|244	0.262582	2.33388	1|79	1.29923	5.59013	3|47	0.311709	2.83981	1|83	0	0	0|35
k__Viruses|p__Viruses_unclassified|c__Viruses_unclassified|o__Herpesvirales|f__Herpesviridae|g__Roseolovirus|s__Human_betaherpesvirus_6B	0.413147	3.5023	6|244	0.328007	2.40264	2|79	0.0721735	0.349951	2|47	0.861484	5.51724	2|83	0	0	0|35
k__Viruses|p__Viruses_unclassified|c__Viruses_unclassified|o__Viruses_unclassified|f__Baculoviridae|g__Alphabaculovirus|s__Bombyx_mori_nucleopolyhedrovirus	0.409836	6.40184	1|244	0	0	0|79	2.12766	14.5865	1|47	0	0	0|83	0	0	0|35
k__Viruses|p__Viruses_unclassified|c__Viruses_unclassified|o__Caudovirales|f__Myoviridae|g__Phikzvirus|s__Pseudomonas_virus_phiKZ	0.363537	4.32915	2|244	0.790017	7.02183	1|79	0	0	0|47	0.316767	2.88589	1|83	0	0	0|35
k__Viruses|p__Viruses_unclassified|c__Viruses_unclassified|o__Caudovirales|f__Myoviridae|g__P1virus|s__Escherichia_virus_P1	0.360297	4.57232	3|244	0.0234402	0.208341	1|79	1.47951	10.143	1|47	0.19908	1.8137	1|83	0	0	0|35
k__Bacteria|p__Firmicutes|c__Clostridia|o__Clostridiales|f__Peptostreptococcaceae|g__Peptoanaerobacter|s__Peptoanaerobacter_stomatis	0.351212	2.83244	7|244	0.123395	1.09676	1|79	0.0200614	0.137534	1|47	0.90367	4.70588	5|83	0	0	0|35
k__Bacteria|p__Firmicutes|c__Tissierellia|o__Tissierellales|f__Peptoniphilaceae|g__Peptoniphilus|s__Peptoniphilus_asaccharolyticus	0.333653	2.87806	15|244	0.121765	0.593553	6|79	0.0986902	0.608361	3|47	0.742382	4.83567	5|83	0.158161	0.935695	1|35
k__Viruses|p__Viruses_unclassified|c__Viruses_unclassified|o__Caudovirales|f__Podoviridae|g__Una961virus|s__Helicobacter_virus_1961P	0.30797	2.08248	10|244	0.569088	3.2415	4|79	0.474486	2.05435	3|47	0.0950115	0.566824	3|83	0	0	0|35
k__Viruses|p__Viruses_unclassified|c__Viruses_unclassified|o__Herpesvirales|f__Herpesviridae|g__Roseolovirus|s__Human_betaherpesvirus_6A	0.30127	3.34019	2|244	0	0	0|79	0	0	0|47	0.885661	5.70425	2|83	0	0	0|35
k__Viruses|p__Viruses_unclassified|c__Viruses_unclassified|o__Viruses_unclassified|f__Anelloviridae|g__Anelloviridae_unclassified|s__Torque_teno_virus	0.296419	1.93302	11|244	0.380237	2.28195	6|79	0.10818	0.741642	1|47	0.321569	2.11523	3|83	0.300367	1.77699	1|35
k__Viruses|p__Viruses_unclassified|c__Viruses_unclassified|o__Viruses_unclassified|f__Anelloviridae|g__Alphatorquevirus|s__Torque_teno_virus_12	0.289292	2.50603	8|244	0.541837	4.03722	3|79	0.302211	2.07186	1|47	0.080924	0.519464	2|83	0.196039	0.8781	2|35
k__Bacteria|p__Firmicutes|c__Bacilli|o__Lactobacillales|f__Carnobacteriaceae|g__Granulicatella|s__Granulicatella_elegans	0.287595	1.51755	20|244	0.151495	0.790612	6|79	0.0175654	0.120422	1|47	0.306664	1.53606	7|83	0.912184	2.96126	6|35
k__Viruses|p__Viruses_unclassified|c__Viruses_unclassified|o__Caudovirales|f__Myoviridae|g__Ea214virus|s__Erwinia_virus_Ea214	0.266157	4.1575	1|244	0.822054	7.30657	1|79	0	0	0|47	0	0	0|83	0	0	0|35
k__Viruses|p__Viruses_unclassified|c__Viruses_unclassified|o__Herpesvirales|f__Herpesviridae|g__Cytomegalovirus|s__Human_betaherpesvirus_5	0.260659	2.15452	5|244	0.282381	2.4443	2|79	0.245277	1.68153	1|47	0	0	0|83	0.850418	3.88832	2|35
k__Bacteria|p__Bacteroidetes|c__Bacteroidia|o__Bacteroidales|f__Prevotellaceae|g__Prevotella|s__Prevotella_intermedia	0.253583	3.61241	2|244	0	0	0|79	0.121555	0.833338	1|47	0.676641	6.16449	1|83	0	0	0|35
k__Bacteria|p__Proteobacteria|c__Gammaproteobacteria|o__Pseudomonadales|f__Moraxellaceae|g__Acinetobacter|s__Acinetobacter_radioresistens	0.235415	3.34401	4|244	0.0236893	0.210555	1|79	1.18234	7.60668	3|47	0	0	0|83	0	0	0|35
k__Bacteria|p__Firmicutes|c__Tissierellia|o__Tissierellales|f__Peptoniphilaceae|g__Peptoniphilus|s__Peptoniphilus_indolicus	0.202027	1.38739	9|244	0.11065	0.603475	4|79	0.00908522	0.0622851	1|47	0.206272	1.38114	2|83	0.657305	2.83398	2|35
k__Viruses|p__Viruses_unclassified|c__Viruses_unclassified|o__Caudovirales|f__Podoviridae|g__Phikmvvirus|s__Pseudomonas_virus_LKA1	0.202	2.27948	2|244	0	0	0|79	1.04868	5.15183	2|47	0	0	0|83	0	0	0|35
k__Viruses|p__Viruses_unclassified|c__Viruses_unclassified|o__Caudovirales|f__Myoviridae|g__P2virus|s__Pseudomonas_virus_phiCTX	0.196677	2.17035	2|244	0	0	0|79	0	0	0|47	0.302786	2.75852	1|83	0.653085	3.8637	1|35
k__Bacteria|p__Proteobacteria|c__Gammaproteobacteria|o__Pseudomonadales|f__Moraxellaceae|g__Acinetobacter|s__Acinetobacter_nosocomialis	0.192841	3.01228	1|244	0	0	0|79	1.00113	6.86343	1|47	0	0	0|83	0	0	0|35
k__Viruses|p__Viruses_unclassified|c__Viruses_unclassified|o__Caudovirales|f__Siphoviridae|g__Siphoviridae_unclassified|s__Listeria_phage_A118	0.182078	1.00581	9|244	0.326371	1.36555	5|79	0	0	0|47	0.146217	0.96391	2|83	0.185931	0.783756	2|35
k__Viruses|p__Viruses_unclassified|c__Viruses_unclassified|o__Caudovirales|f__Podoviridae|g__Bpp1virus|s__Burkholderia_virus_BcepC6B	0.181634	2.83721	1|244	0	0	0|79	0.942949	6.46453	1|47	0	0	0|83	0	0	0|35
k__Viruses|p__Viruses_unclassified|c__Viruses_unclassified|o__Viruses_unclassified|f__Tectiviridae|g__Betatectivirus|s__Bacillus_virus_GIL16	0.178694	1.84346	3|244	0	0	0|79	0.92769	4.15237	3|47	0	0	0|83	0	0	0|35
k__Viruses|p__Viruses_unclassified|c__Viruses_unclassified|o__Caudovirales|f__Siphoviridae|g__Siphoviridae_unclassified|s__Microbacterium_phage_Min1	0.167772	1.46459	4|244	0.0415	0.36886	1|79	0.259726	1.78059	1|47	0.306636	2.09688	2|83	0	0	0|35
k__Bacteria|p__Proteobacteria|c__Gammaproteobacteria|o__Pseudomonadales|f__Pseudomonadaceae|g__Pseudomonas|s__Pseudomonas_aeruginosa_group	0.165203	2.1902	12|244	0.45809	3.83831	7|79	0.0368867	0.228798	2|47	0.0262499	0.221673	2|83	0.00594344	0.0351619	1|35
k__Bacteria|p__Proteobacteria|c__Gammaproteobacteria|o__Pasteurellales|f__Pasteurellaceae|g__Mannheimia|s__Mannheimia_varigena	0.1559	1.5557	4|244	0.158627	1.40991	1|79	0	0	0|47	0.307325	2.28773	3|83	0	0	0|35
k__Viruses|p__Viruses_unclassified|c__Viruses_unclassified|o__Viruses_unclassified|f__Anelloviridae|g__Alphatorquevirus|s__Torque_teno_virus_3	0.150653	1.38395	3|244	0.142841	1.2696	1|79	0.336818	2.30911	1|47	0.116198	1.05861	1|83	0	0	0|35
k__Bacteria|p__Deinococcus_Thermus|c__Deinococci|o__Deinococcales|f__Deinococcaceae|g__Deinococcus|s__Deinococcus_radiodurans	0.13611	0.66306	30|244	0.205098	0.930952	12|79	0.18364	0.839173	4|47	0.0697662	0.218093	10|83	0.0738993	0.239929	4|35
k__Viruses|p__Viruses_unclassified|c__Viruses_unclassified|o__Caudovirales|f__Siphoviridae|g__Hk97virus|s__Enterobacteria_phage_mEp235	0.128694	2.01026	1|244	0	0	0|79	0	0	0|47	0.378328	3.44673	1|83	0	0	0|35
k__Bacteria|p__Proteobacteria|c__Gammaproteobacteria|o__Enterobacterales|f__Enterobacteriaceae|g__Enterobacter|s__Enterobacter_bugandensis	0.1282	2.00255	1|244	0	0	0|79	0.665551	4.56279	1|47	0	0	0|83	0	0	0|35
k__Viruses|p__Viruses_unclassified|c__Viruses_unclassified|o__Viruses_unclassified|f__Poxviridae|g__Molluscipoxvirus|s__Molluscum_contagiosum_virus	0.113153	1.33189	3|244	0	0	0|79	0.074093	0.507956	1|47	0.290685	2.2498	2|83	0	0	0|35
k__Bacteria|p__Actinobacteria|c__Actinobacteria|o__Corynebacteriales|f__Corynebacteriaceae|g__Corynebacterium|s__Corynebacterium_striatum	0.112645	1.3306	4|244	0.0863425	0.760463	2|79	0	0	0|47	0.0120643	0.109911	1|83	0.561797	3.32363	1|35
k__Bacteria|p__Bacteroidetes|c__Bacteroidia|o__Bacteroidales|f__Prevotellaceae|g__Prevotella|s__Prevotella_timonensis	0.111309	1.32792	2|244	0	0	0|79	0.169791	1.16403	1|47	0.231074	2.10518	1|83	0	0	0|35
k__Bacteria|p__Proteobacteria|c__Gammaproteobacteria|o__Pseudomonadales|f__Moraxellaceae|g__Moraxella|s__Moraxella_lacunata	0.107515	1.26243	3|244	0.0855713	0.760575	1|79	0	0	0|47	0.0113199	0.10313	1|83	0.529545	3.13283	1|35
k__Viruses|p__Viruses_unclassified|c__Viruses_unclassified|o__Viruses_unclassified|f__Anelloviridae|g__Betatorquevirus|s__Torque_teno_mini_virus_9	0.106796	1.07933	4|244	0.0196433	0.174593	1|79	0	0	0|47	0.167433	1.52539	1|83	0.30313	1.60073	2|35
k__Viruses|p__Viruses_unclassified|c__Viruses_unclassified|o__Caudovirales|f__Podoviridae|g__P68virus|s__Staphylococcus_phage_S24_1	0.10086	1.57548	1|244	0	0	0|79	0	0	0|47	0.296503	2.70127	1|83	0	0	0|35
k__Viruses|p__Viruses_unclassified|c__Viruses_unclassified|o__Caudovirales|f__Siphoviridae|g__Siphoviridae_unclassified|s__Streptococcus_phage_PH10	0.100427	0.885927	4|244	0.0164544	0.14625	1|79	0.215561	1.47781	1|47	0.0630473	0.574388	1|83	0.224	1.3252	1|35
k__Bacteria|p__Proteobacteria|c__Betaproteobacteria|o__Neisseriales|f__Neisseriaceae|g__Neisseria|s__Neisseria_meningitidis	0.0993233	0.519056	22|244	0.121235	0.566982	9|79	0.172104	0.860307	3|47	0.0606615	0.24035	7|83	0.0438152	0.179256	3|35
k__Viruses|p__Viruses_unclassified|c__Viruses_unclassified|o__Herpesvirales|f__Herpesviridae|g__Roseolovirus|s__Human_betaherpesvirus_7	0.0950538	1.19873	3|244	0.241004	2.05546	2|79	0.0883793	0.605898	1|47	0	0	0|83	0	0	0|35
k__Bacteria|p__Actinobacteria|c__Actinobacteria|o__Actinomycetales|f__Actinomycetaceae|g__Actinomyces|s__Actinomyces_odontolyticus	0.0947299	0.460053	27|244	0.140581	0.653329	11|79	0.116181	0.541307	4|47	0.0537992	0.196883	8|83	0.0594969	0.180677	4|35
k__Viruses|p__Viruses_unclassified|c__Viruses_unclassified|o__Caudovirales|f__Siphoviridae|g__N15virus|s__Escherichia_virus_N15	0.0941187	1.47018	1|244	0	0	0|79	0	0	0|47	0.276686	2.52073	1|83	0	0	0|35
k__Viruses|p__Viruses_unclassified|c__Viruses_unclassified|o__Viruses_unclassified|f__Anelloviridae|g__Alphatorquevirus|s__Torque_teno_virus_8	0.0884524	1.3445	2|244	0.00742186	0.0659669	1|79	0	0	0|47	0.252965	2.30462	1|83	0	0	0|35
k__Viruses|p__Viruses_unclassified|c__Viruses_unclassified|o__Caudovirales|f__Myoviridae|g__Elvirus|s__Pseudomonas_virus_EL	0.0831427	1.2134	2|244	0.256795	2.13114	2|79	0	0	0|47	0	0	0|83	0	0	0|35
k__Viruses|p__Viruses_unclassified|c__Viruses_unclassified|o__Caudovirales|f__Siphoviridae|g__Siphoviridae_unclassified|s__Pseudomonas_phage_F10	0.0821128	1.28264	1|244	0.253614	2.25417	1|79	0	0	0|47	0	0	0|83	0	0	0|35
k__Bacteria|p__Actinobacteria|c__Actinobacteria|o__Corynebacteriales|f__Corynebacteriaceae|g__Corynebacterium|s__Corynebacterium_amycolatum	0.0815657	0.967232	3|244	0.0448433	0.398576	1|79	0	0	0|47	0.197101	1.61239	2|83	0	0	0|35
k__Bacteria|p__Proteobacteria|c__Gammaproteobacteria|o__Enterobacterales|f__Enterobacteriaceae|g__Escherichia|s__Escherichia_coli	0.0775606	0.425054	18|244	0.123672	0.59493	10|79	0.10436	0.51473	2|47	0.0451454	0.204631	5|83	0.0143633	0.0849745	1|35
k__Viruses|p__Viruses_unclassified|c__Viruses_unclassified|o__Viruses_unclassified|f__Papillomaviridae|g__Alphapapillomavirus|s__Alphapapillomavirus_4	0.0687181	1.07341	1|244	0	0	0|79	0.356749	2.44575	1|47	0	0	0|83	0	0	0|35
k__Viruses|p__Viruses_unclassified|c__Viruses_unclassified|o__Viruses_unclassified|f__Anelloviridae|g__Alphatorquevirus|s__Torque_teno_virus_28	0.0683733	0.818812	2|244	0.0609272	0.541533	1|79	0	0	0|47	0	0	0|83	0.339138	2.00637	1|35
k__Viruses|p__Viruses_unclassified|c__Viruses_unclassified|o__Caudovirales|f__Siphoviridae|g__Phietavirus|s__Staphylococcus_virus_PH15	0.0648409	1.01285	1|244	0	0	0|79	0	0	0|47	0.190617	1.7366	1|83	0	0	0|35
k__Bacteria|p__Bacteroidetes|c__Bacteroidia|o__Bacteroidales|f__Porphyromonadaceae|g__Porphyromonas|s__Porphyromonas_uenonis	0.0621372	0.487156	6|244	0.0415463	0.369271	1|79	0.131048	0.898423	1|47	0.0689163	0.340508	4|83	0	0	0|35
k__Bacteria|p__Firmicutes|c__Clostridia|o__Clostridiales|f__Lachnospiraceae|g__Catonella|s__Catonella_morbi	0.0579452	0.646226	13|244	0.0383343	0.216879	6|79	0.221351	1.44497	2|47	0.00726176	0.0427746	4|83	0.00297159	0.0175802	1|35
k__Bacteria|p__Firmicutes|c__Bacilli|o__Lactobacillales|f__Streptococcaceae|g__Streptococcus|s__Streptococcus_mutans	0.0578724	0.389024	14|244	0.0758328	0.509339	5|79	0.0997557	0.54959	3|47	0.0277251	0.141886	4|83	0.0325825	0.152377	2|35
k__Bacteria|p__Bacteroidetes|c__Bacteroidia|o__Bacteroidales|f__Porphyromonadaceae|g__Porphyromonas|s__Porphyromonas_asaccharolytica	0.0574524	0.763213	2|244	0	0	0|79	0.249034	1.70729	1|47	0.0278767	0.253969	1|83	0	0	0|35
k__Bacteria|p__Proteobacteria|c__Alphaproteobacteria|o__Rhodobacterales|f__Rhodobacteraceae|g__Rhodobacter|s__Rhodobacter_sphaeroides	0.0542854	0.345019	17|244	0.0791905	0.458064	7|79	0.0966271	0.492667	3|47	0.0221714	0.104281	5|83	0.0173682	0.0834429	2|35
k__Bacteria|p__Bacteroidetes|c__Bacteroidia|o__Bacteroidales|f__Bacteroidaceae|g__Bacteroides|s__Bacteroides_vulgatus	0.0540933	0.282561	21|244	0.0837725	0.392161	8|79	0.0645917	0.322878	4|47	0.0313062	0.155803	7|83	0.0270435	0.118331	2|35
k__Viruses|p__Viruses_unclassified|c__Viruses_unclassified|o__Caudovirales|f__Siphoviridae|g__T5virus|s__Escherichia_virus_T5	0.0513097	0.801483	1|244	0	0	0|79	0.266374	1.82617	1|47	0	0	0|83	0	0	0|35
k__Bacteria|p__Fusobacteria|c__Fusobacteriia|o__Fusobacteriales|f__Fusobacteriaceae|g__Fusobacterium|s__Fusobacterium_equinum	0.0489169	0.713834	3|244	0.00987823	0.0877996	1|79	0.237348	1.62287	2|47	0	0	0|83	0	0	0|35
k__Viruses|p__Viruses_unclassified|c__Viruses_unclassified|o__Caudovirales|f__Siphoviridae|g__Siphoviridae_unclassified|s__Stenotrophomonas_phage_S1	0.0444767	0.694748	1|244	0.137371	1.22098	1|79	0	0	0|47	0	0	0|83	0	0	0|35
k__Viruses|p__Viruses_unclassified|c__Viruses_unclassified|o__Caudovirales|f__Siphoviridae|g__Siphoviridae_unclassified|s__Enterobacteria_phage_mEp237	0.0425997	0.665428	1|244	0	0	0|79	0	0	0|47	0.125233	1.14093	1|83	0	0	0|35
k__Viruses|p__Viruses_unclassified|c__Viruses_unclassified|o__Caudovirales|f__Myoviridae|g__Hp1virus|s__Aeromonas_virus_phiO18P	0.0392229	0.612682	1|244	0	0	0|79	0	0	0|47	0.115306	1.05049	1|83	0	0	0|35
k__Bacteria|p__Proteobacteria|c__Gammaproteobacteria|o__Pseudomonadales|f__Moraxellaceae|g__Acinetobacter|s__Acinetobacter_lwoffii	0.0389141	0.574484	2|244	0.00677327	0.0602021	1|79	0.190637	1.30694	1|47	0	0	0|83	0	0	0|35
k__Bacteria|p__Actinobacteria|c__Actinobacteria|o__Micrococcales|f__Intrasporangiaceae|g__Knoellia|s__Knoellia_flava	0.0383071	0.590126	3|244	0	0	0|79	0.198202	1.34435	2|47	0.000378749	0.00345057	1|83	0	0	0|35
k__Eukaryota|p__Basidiomycota|c__Malasseziomycetes|o__Malasseziales|f__Malasseziaceae|g__Malassezia|s__Malassezia_restricta	0.0346547	0.367403	4|244	0.0401224	0.356616	1|79	0.0106112	0.0518113	2|47	0	0	0|83	0.136781	0.80921	1|35
k__Bacteria|p__Firmicutes|c__Bacilli|o__Bacillales|f__Staphylococcaceae|g__Staphylococcus|s__Staphylococcus_saprophyticus	0.0332961	0.520102	1|244	0	0	0|79	0.172857	1.18505	1|47	0	0	0|83	0	0	0|35
k__Bacteria|p__Firmicutes|c__Bacilli|o__Lactobacillales|f__Enterococcaceae|g__Enterococcus|s__Enterococcus_faecalis	0.0324559	0.231654	11|244	0.0317458	0.190701	4|79	0.0840518	0.446856	3|47	0.00666189	0.0606927	1|83	0.025941	0.125368	3|35
k__Bacteria|p__Firmicutes|c__Bacilli|o__Bacillales|f__Staphylococcaceae|g__Staphylococcus|s__Staphylococcus_arlettae	0.0302923	0.473181	1|244	0	0	0|79	0.157262	1.07814	1|47	0	0	0|83	0	0	0|35
k__Bacteria|p__Firmicutes|c__Bacilli|o__Bacillales|f__Listeriaceae|g__Listeria|s__Listeria_monocytogenes	0.0302832	0.241251	13|244	0.0543574	0.387918	6|79	0.0399849	0.202072	2|47	0.00720354	0.0443772	3|83	0.0176484	0.0884276	2|35
k__Bacteria|p__Proteobacteria|c__Gammaproteobacteria|o__Enterobacterales|f__Enterobacteriaceae|g__Enterobacter|s__Enterobacter_cloacae_complex	0.0283871	0.443421	1|244	0	0	0|79	0.147371	1.01033	1|47	0	0	0|83	0	0	0|35
k__Bacteria|p__Firmicutes|c__Tissierellia|o__Tissierellales|f__Peptoniphilaceae|g__Finegoldia|s__Finegoldia_magna	0.028001	0.310421	7|244	0.00840578	0.0614618	2|79	0	0	0|47	0.0743156	0.527863	5|83	0	0	0|35
k__Bacteria|p__Proteobacteria|c__Gammaproteobacteria|o__Gammaproteobacteria_unclassified|f__Gammaproteobacteria_unclassified|g__Wohlfahrtiimonas|s__Wohlfahrtiimonas_sp_G9077	0.0272697	0.425967	1|244	0	0	0|79	0	0	0|47	0.0801664	0.730351	1|83	0	0	0|35
k__Bacteria|p__Proteobacteria|c__Gammaproteobacteria|o__Pseudomonadales|f__Pseudomonadaceae|g__Pseudomonas|s__Pseudomonas_guariconensis	0.0252382	0.394234	1|244	0.077951	0.692843	1|79	0	0	0|47	0	0	0|83	0	0	0|35
k__Viruses|p__Viruses_unclassified|c__Viruses_unclassified|o__Caudovirales|f__Siphoviridae|g__Siphoviridae_unclassified|s__Pseudomonas_phage_phi297	0.0230492	0.36004	1|244	0.07119	0.632751	1|79	0	0	0|47	0	0	0|83	0	0	0|35
k__Bacteria|p__Proteobacteria|c__Gammaproteobacteria|o__Enterobacterales|f__Morganellaceae|g__Proteus|s__Proteus_mirabilis	0.0213906	0.334132	1|244	0.0660671	0.587217	1|79	0	0	0|47	0	0	0|83	0	0	0|35
k__Bacteria|p__Firmicutes|c__Tissierellia|o__Tissierellales|f__Peptoniphilaceae|g__Helcococcus|s__Helcococcus_kunzii	0.0199019	0.297588	2|244	0.0614692	0.522788	2|79	0	0	0|47	0	0	0|83	0	0	0|35
k__Viruses|p__Viruses_unclassified|c__Viruses_unclassified|o__Caudovirales|f__Siphoviridae|g__Siphoviridae_unclassified|s__Listeria_phage_A500	0.0190618	0.297754	1|244	0	0	0|79	0.098959	0.678429	1|47	0	0	0|83	0	0	0|35
k__Bacteria|p__Firmicutes|c__Bacilli|o__Bacillales|f__Staphylococcaceae|g__Staphylococcus|s__Staphylococcus_argenteus	0.0183533	0.174745	6|244	0.0409943	0.296492	3|79	0.00843227	0.0578088	1|47	0.0101608	0.0650732	2|83	0	0	0|35
k__Viruses|p__Viruses_unclassified|c__Viruses_unclassified|o__Caudovirales|f__Myoviridae|g__Sp18virus|s__Shigella_virus_SP18	0.0181193	0.283032	1|244	0	0	0|79	0.0940661	0.644884	1|47	0	0	0|83	0	0	0|35
k__Bacteria|p__Firmicutes|c__Bacilli|o__Lactobacillales|f__Streptococcaceae|g__Streptococcus|s__Streptococcus_pneumoniae	0.0179625	0.155979	9|244	0.0288978	0.237795	3|79	0.0319005	0.17194	2|47	0.00452108	0.0256446	3|83	0.00643873	0.038092	1|35
k__Bacteria|p__Actinobacteria|c__Actinobacteria|o__Corynebacteriales|f__Corynebacteriaceae|g__Corynebacterium|s__Corynebacterium_jeikeium	0.0176864	0.276271	1|244	0	0	0|79	0	0	0|47	0.0519939	0.473687	1|83	0	0	0|35
k__Viruses|p__Viruses_unclassified|c__Viruses_unclassified|o__Viruses_unclassified|f__Papillomaviridae|g__Betapapillomavirus|s__Betapapillomavirus_1	0.0163648	0.255626	1|244	0	0	0|79	0.0849576	0.58244	1|47	0	0	0|83	0	0	0|35
k__Bacteria|p__Actinobacteria|c__Actinobacteria|o__Corynebacteriales|f__Corynebacteriaceae|g__Corynebacterium|s__Corynebacterium_aurimucosum	0.0156756	0.244861	1|244	0	0	0|79	0	0	0|47	0.0460825	0.419832	1|83	0	0	0|35
k__Bacteria|p__Firmicutes|c__Erysipelotrichia|o__Erysipelotrichales|f__Erysipelotrichaceae|g__Bulleidia|s__Bulleidia_extructa	0.0152915	0.182233	4|244	0.00174519	0.0155116	1|79	0	0	0|47	0.0432924	0.311414	3|83	0	0	0|35
k__Bacteria|p__Firmicutes|c__Bacilli|o__Bacillales|f__Bacillales_unclassified|g__Gemella|s__Gemella_asaccharolytica	0.0144423	0.122794	6|244	0.00272765	0.0239014	2|79	0.0276657	0.189667	1|47	0.0110777	0.0977528	2|83	0.0311057	0.184024	1|35
k__Viruses|p__Viruses_unclassified|c__Viruses_unclassified|o__Herpesvirales|f__Herpesviridae|g__Lymphocryptovirus|s__Macacine_gammaherpesvirus_4	0.0135037	0.210935	1|244	0	0	0|79	0	0	0|47	0.0396977	0.361663	1|83	0	0	0|35
k__Bacteria|p__Actinobacteria|c__Actinobacteria|o__Micrococcales|f__Micrococcaceae|g__Rothia|s__Rothia_mucilaginosa	0.0117731	0.183901	1|244	0	0	0|79	0	0	0|47	0.03461	0.315312	1|83	0	0	0|35
k__Bacteria|p__Spirochaetes|c__Spirochaetia|o__Spirochaetales|f__Spirochaetaceae|g__Treponema|s__Treponema_paraluiscuniculi	0.0114498	0.117832	4|244	0	0	0|79	0	0	0|47	0.0323186	0.200815	3|83	0.00317989	0.0188125	1|35
k__Bacteria|p__Proteobacteria|c__Alphaproteobacteria|o__Rhizobiales|f__Brucellaceae|g__Ochrobactrum|s__Ochrobactrum_anthropi	0.0107333	0.16766	1|244	0	0	0|79	0.055722	0.382011	1|47	0	0	0|83	0	0	0|35
k__Bacteria|p__Firmicutes|c__Bacilli|o__Bacillales|f__Staphylococcaceae|g__Staphylococcus|s__Staphylococcus_epidermidis	0.0103485	0.0911025	7|244	0.0299917	0.158457	5|79	0.00219768	0.0150665	1|47	0	0	0|83	0.00149687	0.00885558	1|35
k__Bacteria|p__Firmicutes|c__Bacilli|o__Lactobacillales|f__Lactobacillaceae|g__Lactobacillus|s__Lactobacillus_gasseri	0.0102588	0.108094	6|244	0.0197001	0.173922	2|79	0.018439	0.0994911	2|47	0.000641363	0.00584309	1|83	0.000770446	0.00455802	1|35
k__Viruses|p__Viruses_unclassified|c__Viruses_unclassified|o__Viruses_unclassified|f__Anelloviridae|g__Alphatorquevirus|s__Torque_teno_virus_6	0.00962617	0.150366	1|244	0.0297315	0.264259	1|79	0	0	0|47	0	0	0|83	0	0	0|35
k__Bacteria|p__Firmicutes|c__Bacilli|o__Bacillales|f__Staphylococcaceae|g__Staphylococcus|s__Staphylococcus_hominis	0.00932145	0.145606	1|244	0	0	0|79	0	0	0|47	0	0	0|83	0.0649838	0.384449	1|35
k__Bacteria|p__Proteobacteria|c__Gammaproteobacteria|o__Pasteurellales|f__Pasteurellaceae|g__Haemophilus|s__Haemophilus_influenzae	0.00924724	0.144446	1|244	0	0	0|79	0.0480069	0.329119	1|47	0	0	0|83	0	0	0|35
k__Bacteria|p__Actinobacteria|c__Actinobacteria|o__Micrococcales|f__Micrococcaceae|g__Kocuria|s__Kocuria_palustris	0.00918417	0.141557	3|244	0.000237731	0.002113	1|79	0.0472799	0.322506	2|47	0	0	0|83	0	0	0|35
k__Viruses|p__Viruses_unclassified|c__Viruses_unclassified|o__Caudovirales|f__Siphoviridae|g__Siphoviridae_unclassified|s__Lactobacillus_prophage_Lj965	0.00891709	0.139289	1|244	0	0	0|79	0	0	0|47	0.0262141	0.238822	1|83	0	0	0|35
k__Bacteria|p__Firmicutes|c__Bacilli|o__Lactobacillales|f__Streptococcaceae|g__Streptococcus|s__Streptococcus_agalactiae	0.008836	0.0807888	6|244	0.00941964	0.0834986	2|79	0.022927	0.144701	2|47	0.00114043	0.0103898	1|83	0.00684596	0.0405013	1|35
k__Viruses|p__Viruses_unclassified|c__Viruses_unclassified|o__Caudovirales|f__Siphoviridae|g__Phietavirus|s__Staphylococcus_virus_37	0.00765435	0.092402	2|244	0.00656341	0.0583369	1|79	0	0	0|47	0.0162548	0.148089	1|83	0	0	0|35
k__Viruses|p__Viruses_unclassified|c__Viruses_unclassified|o__Viruses_unclassified|f__Papillomaviridae|g__Gammapapillomavirus|s__Gammapapillomavirus_7	0.0073215	0.114366	1|244	0	0	0|79	0.0380095	0.26058	1|47	0	0	0|83	0	0	0|35
k__Viruses|p__Viruses_unclassified|c__Viruses_unclassified|o__Caudovirales|f__Siphoviridae|g__Sfi11virus|s__Streptococcus_phage_TP_J34	0.00729537	0.113957	1|244	0	0	0|79	0	0	0|47	0.0214466	0.195388	1|83	0	0	0|35
k__Bacteria|p__Firmicutes|c__Bacilli|o__Lactobacillales|f__Streptococcaceae|g__Streptococcus|s__Streptococcus_mitis	0.00708362	0.101977	3|244	0.0201177	0.17881	1|79	0.00239608	0.0164267	1|47	0.000319112	0.00290725	1|83	0	0	0|35
k__Viruses|p__Viruses_unclassified|c__Viruses_unclassified|o__Caudovirales|f__Siphoviridae|g__Phietavirus|s__Staphylococcus_virus_CNPH82	0.00698016	0.109034	1|244	0	0	0|79	0	0	0|47	0.02052	0.186946	1|83	0	0	0|35
k__Viruses|p__Viruses_unclassified|c__Viruses_unclassified|o__Caudovirales|f__Siphoviridae|g__Siphoviridae_unclassified|s__Streptococcus_phage_MM1	0.00692822	0.0806738	2|244	0	0	0|79	0.0240831	0.165105	1|47	0.00672986	0.061312	1|83	0	0	0|35
k__Bacteria|p__Proteobacteria|c__Gammaproteobacteria|o__Enterobacterales|f__Enterobacteriaceae|g__Klebsiella|s__Klebsiella_pneumoniae	0.00677147	0.0761247	2|244	0.00836922	0.0743872	1|79	0.0210866	0.144563	1|47	0	0	0|83	0	0	0|35
k__Bacteria|p__Actinobacteria|c__Actinobacteria|o__Micrococcales|f__Brevibacteriaceae|g__Brevibacterium|s__Brevibacterium_ravenspurgense	0.00666539	0.104117	1|244	0	0	0|79	0	0	0|47	0.0195946	0.178516	1|83	0	0	0|35
k__Bacteria|p__Actinobacteria|c__Actinobacteria|o__Micrococcales|f__Micrococcaceae|g__Rothia|s__Rothia_aeria	0.00666029	0.104037	1|244	0	0	0|79	0	0	0|47	0	0	0|83	0.0464317	0.274694	1|35
k__Bacteria|p__Actinobacteria|c__Actinobacteria|o__Corynebacteriales|f__Corynebacteriaceae|g__Corynebacterium|s__Corynebacterium_imitans	0.00639705	0.0999252	1|244	0	0	0|79	0	0	0|47	0.0188058	0.171329	1|83	0	0	0|35
k__Bacteria|p__Proteobacteria|c__Gammaproteobacteria|o__Pseudomonadales|f__Moraxellaceae|g__Acinetobacter|s__Acinetobacter_junii	0.00627502	0.0980189	1|244	0	0	0|79	0	0	0|47	0	0	0|83	0.0437458	0.258804	1|35
k__Viruses|p__Viruses_unclassified|c__Viruses_unclassified|o__Caudovirales|f__Siphoviridae|g__Siphoviridae_unclassified|s__Lactobacillus_phage_A2	0.00616097	0.0962374	1|244	0	0	0|79	0.0319846	0.219275	1|47	0	0	0|83	0	0	0|35
k__Viruses|p__Viruses_unclassified|c__Viruses_unclassified|o__Caudovirales|f__Siphoviridae|g__Siphoviridae_unclassified|s__Staphylococcus_phage_StB20	0.00586631	0.0916346	1|244	0.0181187	0.161043	1|79	0	0	0|47	0	0	0|83	0	0	0|35
k__Bacteria|p__Actinobacteria|c__Actinobacteria|o__Corynebacteriales|f__Corynebacteriaceae|g__Corynebacterium|s__Corynebacterium_riegelii	0.00572112	0.0893667	1|244	0	0	0|79	0	0	0|47	0.0168187	0.153226	1|83	0	0	0|35
k__Bacteria|p__Proteobacteria|c__Gammaproteobacteria|o__Gammaproteobacteria_unclassified|f__Gammaproteobacteria_unclassified|g__Wohlfahrtiimonas|s__Wohlfahrtiimonas_chitiniclastica	0.00564013	0.0752221	2|244	0	0	0|79	0	0	0|47	0.0165806	0.128781	2|83	0	0	0|35
k__Viruses|p__Viruses_unclassified|c__Viruses_unclassified|o__Caudovirales|f__Siphoviridae|g__Sp31virus|s__Salmonella_virus_SP31	0.00552108	0.086242	1|244	0	0	0|79	0	0	0|47	0.0162306	0.147868	1|83	0	0	0|35
k__Bacteria|p__Proteobacteria|c__Betaproteobacteria|o__Neisseriales|f__Neisseriaceae|g__Neisseria|s__Neisseria_elongata	0.00517298	0.0808046	1|244	0	0	0|79	0	0	0|47	0	0	0|83	0.0360631	0.213352	1|35
k__Bacteria|p__Firmicutes|c__Tissierellia|o__Tissierellales|f__Peptoniphilaceae|g__Parvimonas|s__Parvimonas_sp_KA00067	0.00501964	0.0769963	2|244	0.0155037	0.135295	2|79	0	0	0|47	0	0	0|83	0	0	0|35
k__Bacteria|p__Firmicutes|c__Negativicutes|o__Veillonellales|f__Veillonellaceae|g__Dialister|s__Dialister_pneumosintes	0.00474604	0.0741356	1|244	0	0	0|79	0.024639	0.168917	1|47	0	0	0|83	0	0	0|35
k__Viruses|p__Viruses_unclassified|c__Viruses_unclassified|o__Caudovirales|f__Podoviridae|g__N4virus|s__Escherichia_virus_N4	0.00450602	0.0703863	1|244	0	0	0|79	0.023393	0.160374	1|47	0	0	0|83	0	0	0|35
k__Viruses|p__Viruses_unclassified|c__Viruses_unclassified|o__Caudovirales|f__Caudovirales_unclassified|g__Caudovirales_unclassified|s__Enterobacteria_phage_P4	0.004426	0.0691363	1|244	0.0136702	0.121503	1|79	0	0	0|47	0	0	0|83	0	0	0|35
k__Bacteria|p__Firmicutes|c__Bacilli|o__Lactobacillales|f__Streptococcaceae|g__Streptococcus|s__Streptococcus_sanguinis	0.00433156	0.0676611	1|244	0	0	0|79	0	0	0|47	0	0	0|83	0.0301972	0.178649	1|35
k__Bacteria|p__Bacteroidetes|c__Sphingobacteriia|o__Sphingobacteriales|f__Sphingobacteriaceae|g__Pedobacter|s__Pedobacter_sp_JDX94	0.00431451	0.0673948	1|244	0	0	0|79	0.0223987	0.153558	1|47	0	0	0|83	0	0	0|35
k__Bacteria|p__Firmicutes|c__Bacilli|o__Bacillales|f__Staphylococcaceae|g__Staphylococcus|s__Staphylococcus_caprae	0.00414991	0.0648236	1|244	0	0	0|79	0	0	0|47	0.0121997	0.111145	1|83	0	0	0|35
k__Bacteria|p__Firmicutes|c__Tissierellia|o__Tissierellales|f__Peptoniphilaceae|g__Peptoniphilus|s__Peptoniphilus_harei	0.00366732	0.0572853	1|244	0.0113269	0.100676	1|79	0	0	0|47	0	0	0|83	0	0	0|35
k__Viruses|p__Viruses_unclassified|c__Viruses_unclassified|o__Caudovirales|f__Myoviridae|g__P2virus|s__Enterobacteria_phage_fiAA91_ss	0.00366234	0.0572075	1|244	0	0	0|79	0.019013	0.130346	1|47	0	0	0|83	0	0	0|35
k__Viruses|p__Viruses_unclassified|c__Viruses_unclassified|o__Viruses_unclassified|f__Hytrosaviridae|g__Muscavirus|s__Musca_hytrovirus	0.00354763	0.0554158	1|244	0	0	0|79	0	0	0|47	0.0104292	0.0950143	1|83	0	0	0|35
k__Bacteria|p__Firmicutes|c__Bacilli|o__Bacillales|f__Staphylococcaceae|g__Staphylococcus|s__Staphylococcus_capitis	0.00352948	0.0551323	1|244	0	0	0|79	0	0	0|47	0	0	0|83	0.0246055	0.145568	1|35
k__Bacteria|p__Bacteroidetes|c__Bacteroidia|o__Bacteroidales|f__Bacteroidaceae|g__Bacteroides|s__Bacteroides_fragilis	0.00328197	0.051266	1|244	0	0	0|79	0	0	0|47	0.0096482	0.0878993	1|83	0	0	0|35
k__Viruses|p__Viruses_unclassified|c__Viruses_unclassified|o__Caudovirales|f__Myoviridae|g__P2virus|s__Salmonella_virus_PsP3	0.00321228	0.0501775	1|244	0	0	0|79	0	0	0|47	0.00944334	0.0860329	1|83	0	0	0|35
k__Bacteria|p__Proteobacteria|c__Betaproteobacteria|o__Neisseriales|f__Neisseriaceae|g__Neisseria|s__Neisseria_sicca	0.00316719	0.0494731	1|244	0	0	0|79	0	0	0|47	0	0	0|83	0.0220799	0.130626	1|35
k__Bacteria|p__Actinobacteria|c__Actinobacteria|o__Corynebacteriales|f__Corynebacteriaceae|g__Corynebacterium|s__Corynebacterium_otitidis	0.00294679	0.0460303	1|244	0.00910147	0.0808957	1|79	0	0	0|47	0	0	0|83	0	0	0|35
k__Bacteria|p__Actinobacteria|c__Actinobacteria|o__Micrococcales|f__Micrococcaceae|g__Micrococcus|s__Micrococcus_luteus	0.00288704	0.0423101	2|244	0	0	0|79	0.014988	0.0962876	2|47	0	0	0|83	0	0	0|35
k__Bacteria|p__Firmicutes|c__Bacilli|o__Bacillales|f__Bacillaceae|g__Bacillus|s__Bacillus_simplex	0.00286509	0.0447541	1|244	0	0	0|79	0.0148741	0.101972	1|47	0	0	0|83	0	0	0|35
k__Bacteria|p__Proteobacteria|c__Alphaproteobacteria|o__Rhizobiales|f__Bradyrhizobiaceae|g__Variibacter|s__Variibacter_gotjawalensis	0.0026984	0.0421503	1|244	0	0	0|79	0.0140087	0.0960388	1|47	0	0	0|83	0	0	0|35
k__Viruses|p__Viruses_unclassified|c__Viruses_unclassified|o__Caudovirales|f__Siphoviridae|g__Siphoviridae_unclassified|s__Streptococcus_phage_M102	0.00264109	0.0412552	1|244	0	0	0|79	0	0	0|47	0.00776418	0.070735	1|83	0	0	0|35
k__Bacteria|p__Firmicutes|c__Bacilli|o__Lactobacillales|f__Streptococcaceae|g__Streptococcus|s__Streptococcus_oralis	0.00253909	0.0396618	1|244	0	0	0|79	0	0	0|47	0	0	0|83	0.0177011	0.104721	1|35
k__Bacteria|p__Firmicutes|c__Bacilli|o__Lactobacillales|f__Streptococcaceae|g__Streptococcus|s__Streptococcus_parasanguinis	0.002318	0.0362082	1|244	0	0	0|79	0	0	0|47	0.00681435	0.0620817	1|83	0	0	0|35
k__Bacteria|p__Proteobacteria|c__Gammaproteobacteria|o__Enterobacterales|f__Erwiniaceae|g__Pantoea|s__Pantoea_dispersa	0.00222908	0.0348193	1|244	0	0	0|79	0.0115722	0.0793353	1|47	0	0	0|83	0	0	0|35
k__Bacteria|p__Proteobacteria|c__Gammaproteobacteria|o__Xanthomonadales|f__Xanthomonadaceae|g__Stenotrophomonas|s__Stenotrophomonas_maltophilia	0.00205955	0.0321712	1|244	0.00636114	0.0565391	1|79	0	0	0|47	0	0	0|83	0	0	0|35
k__Viruses|p__Viruses_unclassified|c__Viruses_unclassified|o__Caudovirales|f__Siphoviridae|g__Siphoviridae_unclassified|s__Rhizobium_phage_16_3	0.00195825	0.0305889	1|244	0.00604827	0.0537582	1|79	0	0	0|47	0	0	0|83	0	0	0|35
k__Bacteria|p__Proteobacteria|c__Gammaproteobacteria|o__Enterobacterales|f__Enterobacteriaceae|g__Klebsiella|s__Klebsiella_variicola	0.00195774	0.0305808	1|244	0.00604668	0.0537441	1|79	0	0	0|47	0	0	0|83	0	0	0|35
k__Bacteria|p__Actinobacteria|c__Actinobacteria|o__Bifidobacteriales|f__Bifidobacteriaceae|g__Bifidobacterium|s__Bifidobacterium_pseudocatenulatum	0.00170275	0.0265978	1|244	0	0	0|79	0.0088398	0.0606026	1|47	0	0	0|83	0	0	0|35
k__Viruses|p__Viruses_unclassified|c__Viruses_unclassified|o__Caudovirales|f__Siphoviridae|g__Biseptimavirus|s__Staphylococcus_phage_2638A	0.00137266	0.0214416	1|244	0.0042396	0.0376824	1|79	0	0	0|47	0	0	0|83	0	0	0|35
k__Bacteria|p__Actinobacteria|c__Actinobacteria|o__Corynebacteriales|f__Corynebacteriaceae|g__Corynebacterium|s__Corynebacterium_coyleae	0.00133715	0.020887	1|244	0	0	0|79	0	0	0|47	0.00393091	0.0358123	1|83	0	0	0|35
k__Bacteria|p__Actinobacteria|c__Actinobacteria|o__Micrococcales|f__Micrococcaceae|g__Kocuria|s__Kocuria_kristinae	0.00113827	0.0177803	1|244	0.00351566	0.0312479	1|79	0	0	0|47	0	0	0|83	0	0	0|35
k__Bacteria|p__Actinobacteria|c__Actinobacteria|o__Micrococcales|f__Micrococcaceae|g__Micrococcus|s__Micrococcus_aloeverae	0.00108035	0.0137297	2|244	0	0	0|79	0.00560863	0.0311423	2|47	0	0	0|83	0	0	0|35
k__Bacteria|p__Proteobacteria|c__Betaproteobacteria|o__Neisseriales|f__Neisseriaceae|g__Neisseria|s__Neisseria_polysaccharea	0.00102466	0.0160057	1|244	0.00316478	0.0281292	1|79	0	0	0|47	0	0	0|83	0	0	0|35
k__Viruses|p__Viruses_unclassified|c__Viruses_unclassified|o__Caudovirales|f__Ackermannviridae|g__Limestonevirus|s__Dickeya_virus_Limestone	0.000861924	0.0134637	1|244	0	0	0|79	0	0	0|47	0.00253385	0.0230845	1|83	0	0	0|35
k__Bacteria|p__Proteobacteria|c__Gammaproteobacteria|o__Enterobacterales|f__Morganellaceae|g__Proteus|s__Proteus_hauseri	0.00084372	0.0131793	1|244	0.00260592	0.0231619	1|79	0	0	0|47	0	0	0|83	0	0	0|35
k__Bacteria|p__Firmicutes|c__Bacilli|o__Bacillales|f__Bacillaceae|g__Bacillus|s__Bacillus_cereus_group	0.000834278	0.0084165	3|244	0.000984021	0.00874617	1|79	0.00221893	0.0152122	1|47	0.000259475	0.00236393	1|83	0	0	0|35
k__Bacteria|p__Firmicutes|c__Bacilli|o__Bacillales|f__Bacillales_unclassified|g__Gemella|s__Gemella_morbillorum	0.000798357	0.0124707	1|244	0.00246581	0.0219166	1|79	0	0	0|47	0	0	0|83	0	0	0|35
k__Bacteria|p__Proteobacteria|c__Gammaproteobacteria|o__Pseudomonadales|f__Moraxellaceae|g__Acinetobacter|s__Acinetobacter_bereziniae	0.000735969	0.0114962	1|244	0.00227312	0.0202039	1|79	0	0	0|47	0	0	0|83	0	0	0|35
k__Bacteria|p__Fusobacteria|c__Fusobacteriia|o__Fusobacteriales|f__Fusobacteriaceae|g__Fusobacterium|s__Fusobacterium_naviforme	0.000447128	0.00698436	1|244	0	0	0|79	0	0	0|47	0.00131445	0.0119752	1|83	0	0	0|35
k__Bacteria|p__Firmicutes|c__Bacilli|o__Bacillales|f__Bacillales_unclassified|g__Gemella|s__Gemella_bergeri	0.000412597	0.00570243	2|244	0.000157184	0.00139708	1|79	0	0	0|47	0.00106333	0.00968737	1|83	0	0	0|35
k__Bacteria|p__Firmicutes|c__Bacilli|o__Lactobacillales|f__Aerococcaceae|g__Facklamia|s__Facklamia_languida	0.000323815	0.00505816	1|244	0	0	0|79	0	0	0|47	0.00095194	0.00867258	1|83	0	0	0|35
k__Bacteria|p__Firmicutes|c__Bacilli|o__Lactobacillales|f__Carnobacteriaceae|g__Dolosigranulum|s__Dolosigranulum_pigrum	0.000291718	0.00455679	1|244	0	0	0|79	0.00151445	0.0103826	1|47	0	0	0|83	0	0	0|35
k__Bacteria|p__Firmicutes|c__Bacilli|o__Bacillales|f__Staphylococcaceae|g__Staphylococcus|s__Staphylococcus_warneri	0.000281824	0.00440223	1|244	0.000870443	0.00773666	1|79	0	0	0|47	0	0	0|83	0	0	0|35
k__Bacteria|p__Firmicutes|c__Tissierellia|o__Tissierellia_unclassified|f__Tissierellia_unclassified|g__Tissierellia_unclassified|s__Bacteroides_coagulans	0.000268299	0.00419096	1|244	0.00082867	0.00736538	1|79	0	0	0|47	0	0	0|83	0	0	0|35
k__Bacteria|p__Actinobacteria|c__Actinobacteria|o__Corynebacteriales|f__Corynebacteriaceae|g__Corynebacterium|s__Corynebacterium_sp_HMSC04H06	2.71759e-05	0.000424502	1|244	8.39358e-05	0.000746038	1|79	0	0	0|47	0	0	0|83	0	0	0|35
k__Bacteria|p__Actinobacteria|c__Actinobacteria|o__Micrococcales|f__Dermabacteraceae|g__Brachybacterium|s__Brachybacterium_saurashtrense	1.77889e-05	0.000277872	1|244	0	0	0|79	9.23511e-05	0.000633127	1|47	0	0	0|83	0	0	0|35

## Sheet: Overall Bacteria Only RA
Taxa	CU Mean	CU SD	CU Prevalence	HD Mean	HD SD	HD Prevalence	IU Mean	IU SD	IU Prevalence	TP Mean	TP SD	TP Prevalence	TP/HD Mean	TP/HD SD	TP/HD Prevalence		Acronymns	All Mean and SD values are represented as percentages based off relative abundance
k__Bacteria|p__Spirochaetes|c__Spirochaetia|o__Spirochaetales|f__Spirochaetaceae|g__Treponema|s__Treponema_pallidum	16.7646	33.2758	68|244	0	0	0|79	0	0	0|47	37.7638	41.5591	51|83	27.3187	38.9303	17|35		CU: All cutaneous ulcers
k__Bacteria|p__Proteobacteria|c__Gammaproteobacteria|o__Pasteurellales|f__Pasteurellaceae|g__Haemophilus|s__Haemophilus_ducreyi	12.8787	30.9214	50|244	29.7111	41.7904	35|79	2.12766	14.5865	1|47	1.13151	10.3086	1|83	17.1805	33.2989	13|35		HD: H. ducreyi ulcers
k__Bacteria|p__Firmicutes|c__Bacilli|o__Lactobacillales|f__Streptococcaceae|g__Streptococcus|s__Streptococcus_pyogenes	11.0532	27.3359	57|244	13.3317	30.6026	19|79	24.1798	39.6854	18|47	4.26463	13.2132	15|83	4.38193	15.2229	5|35		IU: Idiopathic ulcers
k__Bacteria|p__Actinobacteria|c__Actinobacteria|o__Corynebacteriales|f__Corynebacteriaceae|g__Corynebacterium|s__Corynebacterium_diphtheriae	9.57093	24.401	66|244	6.02251	19.3067	16|79	13.4972	29.8119	13|47	9.04164	22.6667	24|83	13.563	29.8512	13|35		TP: T. pallidum subsp pertenue ulcers
k__Bacteria|p__Firmicutes|c__Clostridia|o__Clostridiales|f__Peptostreptococcaceae|g__Criibacterium|s__Criibacterium_bergeronii	6.31924	21.8123	25|244	6.5579	22.8721	8|79	6.80707	21.6803	6|47	8.48059	25.0332	11|83	0	0	0|35		TP/HD: T. pallidum subsp pertenue AND H. ducreyi ulcers
k__Bacteria|p__Actinobacteria|c__Actinobacteria|o__Actinomycetales|f__Actinomycetaceae|g__Arcanobacterium|s__Arcanobacterium_haemolyticum	5.61309	16.1046	60|244	6.03996	17.5418	19|79	4.43111	11.6881	11|47	5.98058	17.3689	21|83	5.36529	15.25	9|35		SD: Standard Deviation
k__Bacteria|p__Proteobacteria|c__Epsilonproteobacteria|o__Campylobacterales|f__Helicobacteraceae|g__Helicobacter|s__Helicobacter_pylori	5.00517	15.6487	46|244	6.05304	17.062	18|79	4.49767	17.0045	5|47	4.6121	12.6346	17|83	4.25362	17.3859	6|35
k__Bacteria|p__Actinobacteria|c__Actinobacteria|o__Propionibacteriales|f__Propionibacteriaceae|g__Cutibacterium|s__Cutibacterium_acnes	3.90879	12.3362	65|244	4.09639	13.121	22|79	3.90199	10.9464	11|47	3.1315	9.15608	22|83	5.33779	18.0204	10|35
k__Bacteria|p__Fusobacteria|c__Fusobacteriia|o__Fusobacteriales|f__Fusobacteriaceae|g__Fusobacterium|s__Fusobacterium_gonidiaformans	3.18366	12.5187	34|244	2.7056	9.47031	13|79	3.00385	11.1567	7|47	3.39977	14.763	9|83	3.99165	14.7961	5|35
k__Bacteria|p__Firmicutes|c__Bacilli|o__Bacillales|f__Staphylococcaceae|g__Staphylococcus|s__Staphylococcus_aureus	3.14129	14.9392	30|244	2.91509	14.1915	10|79	5.77418	20.548	11|47	3.09428	15.002	6|83	0.227746	0.755964	3|35
k__Bacteria|p__Firmicutes|c__Clostridia|o__Clostridiales|f__Peptostreptococcaceae|g__Peptostreptococcus|s__Peptostreptococcus_anaerobius	1.45421	9.02145	28|244	1.84526	11.4332	11|79	1.05538	6.45615	4|47	1.60293	9.24017	11|83	0.754428	4.28365	2|35
k__Bacteria|p__Spirochaetes|c__Spirochaetia|o__Spirochaetales|f__Spirochaetaceae|g__Treponema|s__Treponema_medium	1.23292	8.95976	12|244	1.31291	8.97402	4|79	0.223222	1.1991	2|47	1.57256	11.0651	5|83	1.60279	9.48223	1|35
k__Bacteria|p__Firmicutes|c__Clostridia|o__Clostridiales|f__Lachnospiraceae|g__Catonella|s__Catonella_morbi	0.834484	9.0341	13|244	1.29183	11.2488	6|79	2.14334	14.5846	2|47	0.00742767	0.0436508	4|83	0.00587621	0.0347641	1|35
k__Bacteria|p__Proteobacteria|c__Gammaproteobacteria|o__Pasteurellales|f__Pasteurellaceae|g__Mannheimia|s__Mannheimia_varigena	0.624712	6.60256	4|244	1.20702	10.7283	1|79	0	0	0|47	0.687649	4.35708	3|83	0	0	0|35
k__Bacteria|p__Deinococcus_Thermus|c__Deinococci|o__Deinococcales|f__Deinococcaceae|g__Deinococcus|s__Deinococcus_radiodurans	0.581254	2.03978	30|244	0.806038	2.58243	12|79	0.580407	2.08283	4|47	0.47845	1.63256	10|83	0.318816	1.38781	4|35
k__Bacteria|p__Fusobacteria|c__Fusobacteriia|o__Fusobacteriales|f__Fusobacteriaceae|g__Fusobacterium|s__Fusobacterium_necrophorum	0.522487	3.69497	5|244	0.289865	2.57638	1|79	1.6748	6.68984	3|47	0.311709	2.83981	1|83	0	0	0|35
k__Bacteria|p__Proteobacteria|c__Gammaproteobacteria|o__Pseudomonadales|f__Pseudomonadaceae|g__Pseudomonas|s__Pseudomonas_fluorescens_group	0.513309	6.26877	4|244	0.044446	0.395045	1|79	2.38614	14.1742	2|47	0.115513	1.05237	1|83	0	0	0|35
k__Bacteria|p__Bacteroidetes|c__Bacteroidia|o__Bacteroidales|f__Prevotellaceae|g__Prevotella|s__Prevotella_intermedia	0.418863	6.18642	2|244	0	0	0|79	0.121555	0.833338	1|47	1.16252	10.5911	1|83	0	0	0|35
k__Bacteria|p__Proteobacteria|c__Betaproteobacteria|o__Neisseriales|f__Neisseriaceae|g__Neisseria|s__Neisseria_meningitidis	0.40286	1.73678	22|244	0.411863	1.43303	9|79	0.364282	1.52881	3|47	0.489212	2.26104	7|83	0.229565	1.14193	3|35
k__Bacteria|p__Actinobacteria|c__Actinobacteria|o__Actinomycetales|f__Actinomycetaceae|g__Actinomyces|s__Actinomyces_odontolyticus	0.39952	1.42207	27|244	0.544387	1.70477	11|79	0.366271	1.35073	4|47	0.353651	1.36439	8|83	0.225957	0.861154	4|35
k__Bacteria|p__Firmicutes|c__Clostridia|o__Clostridiales|f__Peptostreptococcaceae|g__Peptoanaerobacter|s__Peptoanaerobacter_stomatis	0.37381	2.96017	7|244	0.152175	1.35256	1|79	0.0237119	0.162561	1|47	0.940644	4.86926	5|83	0	0	0|35
k__Bacteria|p__Firmicutes|c__Tissierellia|o__Tissierellales|f__Peptoniphilaceae|g__Peptoniphilus|s__Peptoniphilus_asaccharolyticus	0.356113	2.98029	15|244	0.130828	0.619938	6|79	0.140905	0.89625	3|47	0.765839	4.97658	5|83	0.181968	1.07654	1|35
k__Bacteria|p__Firmicutes|c__Bacilli|o__Lactobacillales|f__Carnobacteriaceae|g__Granulicatella|s__Granulicatella_elegans	0.340043	1.7116	20|244	0.159163	0.816372	6|79	0.0193844	0.132893	1|47	0.347518	1.64208	7|83	1.16119	3.45968	6|35
k__Bacteria|p__Proteobacteria|c__Gammaproteobacteria|o__Pseudomonadales|f__Pseudomonadaceae|g__Pseudomonas|s__Pseudomonas_aeruginosa_group	0.309742	3.49307	12|244	0.776776	6.02927	7|79	0.0569606	0.293726	2|47	0.121969	1.09264	2|83	0.0403203	0.238538	1|35
k__Bacteria|p__Proteobacteria|c__Gammaproteobacteria|o__Pseudomonadales|f__Pseudomonadaceae|g__Pseudomonas|s__Pseudomonas_guariconensis	0.301794	4.71417	1|244	0.932123	8.28489	1|79	0	0	0|47	0	0	0|83	0	0	0|35
k__Bacteria|p__Proteobacteria|c__Gammaproteobacteria|o__Enterobacterales|f__Enterobacteriaceae|g__Escherichia|s__Escherichia_coli	0.273902	1.2343	18|244	0.381992	1.40617	10|79	0.268136	1.40345	2|47	0.248699	1.16874	5|83	0.0974408	0.576467	1|35
k__Bacteria|p__Firmicutes|c__Tissierellia|o__Tissierellales|f__Peptoniphilaceae|g__Peptoniphilus|s__Peptoniphilus_indolicus	0.272262	2.03412	9|244	0.116273	0.624971	4|79	0.00908522	0.0622851	1|47	0.346979	2.5151	2|83	0.800575	3.60018	2|35
k__Bacteria|p__Proteobacteria|c__Gammaproteobacteria|o__Pseudomonadales|f__Moraxellaceae|g__Acinetobacter|s__Acinetobacter_radioresistens	0.239152	3.34613	4|244	0.0277105	0.246297	1|79	1.19498	7.60838	3|47	0	0	0|83	0	0	0|35
k__Bacteria|p__Bacteroidetes|c__Bacteroidia|o__Bacteroidales|f__Bacteroidaceae|g__Bacteroides|s__Bacteroides_vulgatus	0.23714	1.18137	21|244	0.293102	1.0744	8|79	0.158124	0.549236	4|47	0.267804	1.62234	7|83	0.144215	0.737277	2|35
k__Bacteria|p__Proteobacteria|c__Gammaproteobacteria|o__Pseudomonadales|f__Moraxellaceae|g__Acinetobacter|s__Acinetobacter_nosocomialis	0.212908	3.32573	1|244	0	0	0|79	1.10531	7.57763	1|47	0	0	0|83	0	0	0|35
k__Bacteria|p__Actinobacteria|c__Actinobacteria|o__Corynebacteriales|f__Corynebacteriaceae|g__Corynebacterium|s__Corynebacterium_striatum	0.202776	2.66267	4|244	0.0925893	0.783123	2|79	0	0	0|47	0.0137092	0.124896	1|83	1.17214	6.93447	1|35
k__Bacteria|p__Firmicutes|c__Bacilli|o__Lactobacillales|f__Streptococcaceae|g__Streptococcus|s__Streptococcus_mutans	0.172973	0.872384	14|244	0.163576	0.858217	5|79	0.189646	0.858385	3|47	0.166454	0.853492	4|83	0.18725	0.99748	2|35
k__Bacteria|p__Spirochaetes|c__Spirochaetia|o__Spirochaetales|f__Spirochaetaceae|g__Treponema|s__Treponema_paraluiscuniculi	0.168592	2.08117	4|244	0	0	0|79	0	0	0|47	0.494077	3.55986	3|83	0.00365854	0.0216442	1|35
k__Bacteria|p__Proteobacteria|c__Alphaproteobacteria|o__Rhodobacterales|f__Rhodobacteraceae|g__Rhodobacter|s__Rhodobacter_sphaeroides	0.161646	0.712697	17|244	0.222581	0.847219	7|79	0.198287	0.830893	3|47	0.108179	0.547729	5|83	0.101698	0.552107	2|35
k__Bacteria|p__Proteobacteria|c__Gammaproteobacteria|o__Enterobacterales|f__Enterobacteriaceae|g__Enterobacter|s__Enterobacter_bugandensis	0.141541	2.21094	1|244	0	0	0|79	0.734807	5.03758	1|47	0	0	0|83	0	0	0|35
k__Bacteria|p__Actinobacteria|c__Actinobacteria|o__Micrococcales|f__Intrasporangiaceae|g__Knoellia|s__Knoellia_flava	0.136056	2.11367	3|244	0	0	0|79	0.705646	4.8156	2|47	0.000389089	0.00354477	1|83	0	0	0|35
k__Bacteria|p__Proteobacteria|c__Gammaproteobacteria|o__Pseudomonadales|f__Moraxellaceae|g__Moraxella|s__Moraxella_lacunata	0.134999	1.64811	3|244	0.0898808	0.798878	1|79	0	0	0|47	0.0130378	0.11878	1|83	0.707341	4.18469	1|35
k__Bacteria|p__Proteobacteria|c__Gammaproteobacteria|o__Pseudomonadales|f__Moraxellaceae|g__Acinetobacter|s__Acinetobacter_junii	0.124103	1.93856	1|244	0	0	0|79	0	0	0|47	0	0	0|83	0.865179	5.11847	1|35
k__Bacteria|p__Bacteroidetes|c__Bacteroidia|o__Bacteroidales|f__Prevotellaceae|g__Prevotella|s__Prevotella_timonensis	0.122026	1.48384	2|244	0	0	0|79	0.169791	1.16403	1|47	0.262579	2.39221	1|83	0	0	0|35
k__Bacteria|p__Firmicutes|c__Bacilli|o__Bacillales|f__Staphylococcaceae|g__Staphylococcus|s__Staphylococcus_saprophyticus	0.11926	1.8629	1|244	0	0	0|79	0.619135	4.24458	1|47	0	0	0|83	0	0	0|35
k__Bacteria|p__Firmicutes|c__Bacilli|o__Bacillales|f__Staphylococcaceae|g__Staphylococcus|s__Staphylococcus_arlettae	0.108501	1.69483	1|244	0	0	0|79	0.56328	3.86165	1|47	0	0	0|83	0	0	0|35
k__Bacteria|p__Actinobacteria|c__Actinobacteria|o__Corynebacteriales|f__Corynebacteriaceae|g__Corynebacterium|s__Corynebacterium_amycolatum	0.0908961	1.09337	3|244	0.0461453	0.410148	1|79	0	0	0|47	0.223291	1.83157	2|83	0	0	0|35
k__Bacteria|p__Firmicutes|c__Bacilli|o__Lactobacillales|f__Enterococcaceae|g__Enterococcus|s__Enterococcus_faecalis	0.0899993	0.5433	11|244	0.0703173	0.356305	4|79	0.172275	0.789997	3|47	0.0353297	0.321869	1|83	0.153586	0.838121	3|35
k__Bacteria|p__Firmicutes|c__Bacilli|o__Bacillales|f__Listeriaceae|g__Listeria|s__Listeria_monocytogenes	0.0802216	0.442914	13|244	0.104461	0.504738	6|79	0.0962353	0.489327	2|47	0.0367157	0.237362	3|83	0.107176	0.592188	2|35
k__Bacteria|p__Bacteroidetes|c__Bacteroidia|o__Bacteroidales|f__Porphyromonadaceae|g__Porphyromonas|s__Porphyromonas_uenonis	0.070066	0.518126	6|244	0.045863	0.407639	1|79	0.131048	0.898423	1|47	0.0881164	0.423742	4|83	0	0	0|35
k__Bacteria|p__Bacteroidetes|c__Bacteroidia|o__Bacteroidales|f__Porphyromonadaceae|g__Porphyromonas|s__Porphyromonas_asaccharolytica	0.0587453	0.767308	2|244	0	0	0|79	0.249034	1.70729	1|47	0.0316775	0.288596	1|83	0	0	0|35
k__Bacteria|p__Fusobacteria|c__Fusobacteriia|o__Fusobacteriales|f__Fusobacteriaceae|g__Fusobacterium|s__Fusobacterium_equinum	0.0499491	0.71506	3|244	0.0130285	0.1158	1|79	0.237411	1.62286	2|47	0	0	0|83	0	0	0|35
k__Bacteria|p__Firmicutes|c__Bacilli|o__Lactobacillales|f__Streptococcaceae|g__Streptococcus|s__Streptococcus_pneumoniae	0.0424728	0.282498	9|244	0.0370171	0.280324	3|79	0.0665982	0.322801	2|47	0.033495	0.274154	3|83	0.0436804	0.258416	1|35
k__Bacteria|p__Proteobacteria|c__Gammaproteobacteria|o__Gammaproteobacteria_unclassified|f__Gammaproteobacteria_unclassified|g__Wohlfahrtiimonas|s__Wohlfahrtiimonas_sp_G9077	0.0406224	0.634542	1|244	0	0	0|79	0	0	0|47	0.11942	1.08797	1|83	0	0	0|35
k__Bacteria|p__Firmicutes|c__Bacilli|o__Lactobacillales|f__Streptococcaceae|g__Streptococcus|s__Streptococcus_mitis	0.0396479	0.583825	3|244	0.115264	1.02449	1|79	0.0115108	0.0789139	1|47	0.000327824	0.00298661	1|83	0	0	0|35
k__Bacteria|p__Proteobacteria|c__Gammaproteobacteria|o__Pseudomonadales|f__Moraxellaceae|g__Acinetobacter|s__Acinetobacter_lwoffii	0.0392864	0.574836	2|244	0.00792302	0.0704214	1|79	0.190637	1.30694	1|47	0	0	0|83	0	0	0|35
k__Bacteria|p__Proteobacteria|c__Gammaproteobacteria|o__Enterobacterales|f__Enterobacteriaceae|g__Klebsiella|s__Klebsiella_pneumoniae	0.0368866	0.510677	2|244	0.100078	0.889509	1|79	0.0232809	0.159605	1|47	0	0	0|83	0	0	0|35
k__Bacteria|p__Firmicutes|c__Bacilli|o__Bacillales|f__Staphylococcaceae|g__Staphylococcus|s__Staphylococcus_epidermidis	0.0320329	0.258008	7|244	0.0881571	0.444913	5|79	0.0105576	0.0723796	1|47	0	0	0|83	0.0101547	0.0600763	1|35
k__Bacteria|p__Proteobacteria|c__Gammaproteobacteria|o__Enterobacterales|f__Enterobacteriaceae|g__Enterobacter|s__Enterobacter_cloacae_complex	0.031341	0.489562	1|244	0	0	0|79	0.162707	1.11546	1|47	0	0	0|83	0	0	0|35
k__Bacteria|p__Firmicutes|c__Tissierellia|o__Tissierellales|f__Peptoniphilaceae|g__Finegoldia|s__Finegoldia_magna	0.0295749	0.313044	7|244	0.00888556	0.0637603	2|79	0	0	0|47	0.0784857	0.531816	5|83	0	0	0|35
k__Bacteria|p__Firmicutes|c__Bacilli|o__Bacillales|f__Staphylococcaceae|g__Staphylococcus|s__Staphylococcus_argenteus	0.028516	0.249895	6|244	0.0710154	0.42919	3|79	0.0101055	0.0692796	1|47	0.0105147	0.0673531	2|83	0	0	0|35
k__Bacteria|p__Firmicutes|c__Bacilli|o__Bacillales|f__Staphylococcaceae|g__Staphylococcus|s__Staphylococcus_hominis	0.0262814	0.410528	1|244	0	0	0|79	0	0	0|47	0	0	0|83	0.183219	1.08394	1|35
k__Bacteria|p__Proteobacteria|c__Gammaproteobacteria|o__Xanthomonadales|f__Xanthomonadaceae|g__Stenotrophomonas|s__Stenotrophomonas_maltophilia	0.0246277	0.384697	1|244	0.0760654	0.676084	1|79	0	0	0|47	0	0	0|83	0	0	0|35
k__Bacteria|p__Actinobacteria|c__Actinobacteria|o__Micrococcales|f__Micrococcaceae|g__Rothia|s__Rothia_aeria	0.02417	0.377547	1|244	0	0	0|79	0	0	0|47	0	0	0|83	0.168499	0.996855	1|35
k__Bacteria|p__Proteobacteria|c__Gammaproteobacteria|o__Enterobacterales|f__Enterobacteriaceae|g__Klebsiella|s__Klebsiella_variicola	0.0234103	0.36568	1|244	0.0723051	0.642662	1|79	0	0	0|47	0	0	0|83	0	0	0|35
k__Bacteria|p__Proteobacteria|c__Gammaproteobacteria|o__Enterobacterales|f__Morganellaceae|g__Proteus|s__Proteus_mirabilis	0.0220116	0.343832	1|244	0.0679852	0.604266	1|79	0	0	0|47	0	0	0|83	0	0	0|35
k__Bacteria|p__Firmicutes|c__Tissierellia|o__Tissierellales|f__Peptoniphilaceae|g__Helcococcus|s__Helcococcus_kunzii	0.0199271	0.297605	2|244	0.0615469	0.522811	2|79	0	0	0|47	0	0	0|83	0	0	0|35
k__Bacteria|p__Actinobacteria|c__Actinobacteria|o__Corynebacteriales|f__Corynebacteriaceae|g__Corynebacterium|s__Corynebacterium_jeikeium	0.0195258	0.305003	1|244	0	0	0|79	0	0	0|47	0.0574012	0.52295	1|83	0	0	0|35
k__Bacteria|p__Proteobacteria|c__Betaproteobacteria|o__Neisseriales|f__Neisseriaceae|g__Neisseria|s__Neisseria_elongata	0.0187726	0.293237	1|244	0	0	0|79	0	0	0|47	0	0	0|83	0.130872	0.774248	1|35
k__Bacteria|p__Firmicutes|c__Erysipelotrichia|o__Erysipelotrichales|f__Erysipelotrichaceae|g__Bulleidia|s__Bulleidia_extructa	0.0176304	0.217183	4|244	0.00179585	0.0159619	1|79	0	0	0|47	0.0501198	0.371372	3|83	0	0	0|35
k__Bacteria|p__Actinobacteria|c__Actinobacteria|o__Corynebacteriales|f__Corynebacteriaceae|g__Corynebacterium|s__Corynebacterium_aurimucosum	0.0173059	0.270326	1|244	0	0	0|79	0	0	0|47	0.0508751	0.463494	1|83	0	0	0|35
k__Bacteria|p__Firmicutes|c__Bacilli|o__Lactobacillales|f__Streptococcaceae|g__Streptococcus|s__Streptococcus_agalactiae	0.017152	0.141802	6|244	0.010957	0.0971565	2|79	0.0339731	0.180955	2|47	0.00117157	0.0106735	1|83	0.046443	0.274761	1|35
k__Bacteria|p__Proteobacteria|c__Alphaproteobacteria|o__Rhizobiales|f__Brucellaceae|g__Ochrobactrum|s__Ochrobactrum_anthropi	0.016339	0.255223	1|244	0	0	0|79	0.0848237	0.581522	1|47	0	0	0|83	0	0	0|35
k__Bacteria|p__Firmicutes|c__Bacilli|o__Lactobacillales|f__Lactobacillaceae|g__Lactobacillus|s__Lactobacillus_gasseri	0.015788	0.141617	6|244	0.0229048	0.202371	2|79	0.0384082	0.186072	2|47	0.000658872	0.00600261	1|83	0.00522671	0.0309216	1|35
k__Bacteria|p__Firmicutes|c__Bacilli|o__Lactobacillales|f__Streptococcaceae|g__Streptococcus|s__Streptococcus_sanguinis	0.0157191	0.24554	1|244	0	0	0|79	0	0	0|47	0	0	0|83	0.109585	0.648311	1|35
k__Bacteria|p__Firmicutes|c__Bacilli|o__Bacillales|f__Bacillales_unclassified|g__Gemella|s__Gemella_asaccharolytica	0.0154198	0.130162	6|244	0.00318527	0.0279586	2|79	0.0276657	0.189667	1|47	0.0115414	0.101358	2|83	0.0357878	0.211724	1|35
k__Bacteria|p__Actinobacteria|c__Actinobacteria|o__Micrococcales|f__Micrococcaceae|g__Kocuria|s__Kocuria_palustris	0.013924	0.215485	3|244	0.000244633	0.00217435	1|79	0.071875	0.490952	2|47	0	0	0|83	0	0	0|35
k__Bacteria|p__Actinobacteria|c__Actinobacteria|o__Micrococcales|f__Micrococcaceae|g__Rothia|s__Rothia_mucilaginosa	0.0135597	0.211809	1|244	0	0	0|79	0	0	0|47	0.0398622	0.363162	1|83	0	0	0|35
k__Bacteria|p__Actinobacteria|c__Actinobacteria|o__Corynebacteriales|f__Corynebacteriaceae|g__Corynebacterium|s__Corynebacterium_otitidis	0.0115463	0.180358	1|244	0.0356619	0.31697	1|79	0	0	0|47	0	0	0|83	0	0	0|35
k__Bacteria|p__Proteobacteria|c__Betaproteobacteria|o__Neisseriales|f__Neisseriaceae|g__Neisseria|s__Neisseria_sicca	0.0114936	0.179536	1|244	0	0	0|79	0	0	0|47	0	0	0|83	0.0801271	0.474038	1|35
k__Bacteria|p__Proteobacteria|c__Gammaproteobacteria|o__Pasteurellales|f__Pasteurellaceae|g__Haemophilus|s__Haemophilus_influenzae	0.0102095	0.159477	1|244	0	0	0|79	0.0530025	0.363367	1|47	0	0	0|83	0	0	0|35
k__Bacteria|p__Firmicutes|c__Bacilli|o__Bacillales|f__Staphylococcaceae|g__Staphylococcus|s__Staphylococcus_capitis	0.00995119	0.155443	1|244	0	0	0|79	0	0	0|47	0	0	0|83	0.069374	0.410422	1|35
k__Bacteria|p__Firmicutes|c__Bacilli|o__Lactobacillales|f__Streptococcaceae|g__Streptococcus|s__Streptococcus_oralis	0.00921427	0.143931	1|244	0	0	0|79	0	0	0|47	0	0	0|83	0.0642366	0.380029	1|35
k__Bacteria|p__Proteobacteria|c__Gammaproteobacteria|o__Pseudomonadales|f__Moraxellaceae|g__Acinetobacter|s__Acinetobacter_bereziniae	0.00880059	0.13747	1|244	0.0271816	0.241595	1|79	0	0	0|47	0	0	0|83	0	0	0|35
k__Bacteria|p__Proteobacteria|c__Gammaproteobacteria|o__Gammaproteobacteria_unclassified|f__Gammaproteobacteria_unclassified|g__Wohlfahrtiimonas|s__Wohlfahrtiimonas_chitiniclastica	0.00795773	0.110986	2|244	0	0	0|79	0	0	0|47	0.0233938	0.190099	2|83	0	0	0|35
k__Bacteria|p__Actinobacteria|c__Actinobacteria|o__Micrococcales|f__Brevibacteriaceae|g__Brevibacterium|s__Brevibacterium_ravenspurgense	0.00735859	0.114945	1|244	0	0	0|79	0	0	0|47	0.0216325	0.197081	1|83	0	0	0|35
k__Bacteria|p__Actinobacteria|c__Actinobacteria|o__Corynebacteriales|f__Corynebacteriaceae|g__Corynebacterium|s__Corynebacterium_imitans	0.00706235	0.110317	1|244	0	0	0|79	0	0	0|47	0.0207616	0.189147	1|83	0	0	0|35
k__Bacteria|p__Proteobacteria|c__Betaproteobacteria|o__Neisseriales|f__Neisseriaceae|g__Neisseria|s__Neisseria_polysaccharea	0.00651081	0.101702	1|244	0.0201093	0.178736	1|79	0	0	0|47	0	0	0|83	0	0	0|35
k__Bacteria|p__Actinobacteria|c__Actinobacteria|o__Corynebacteriales|f__Corynebacteriaceae|g__Corynebacterium|s__Corynebacterium_riegelii	0.00631611	0.0986608	1|244	0	0	0|79	0	0	0|47	0.0185678	0.169161	1|83	0	0	0|35
k__Bacteria|p__Firmicutes|c__Tissierellia|o__Tissierellales|f__Peptoniphilaceae|g__Parvimonas|s__Parvimonas_sp_KA00067	0.00516273	0.0792311	2|244	0.0159457	0.139222	2|79	0	0	0|47	0	0	0|83	0	0	0|35
k__Bacteria|p__Firmicutes|c__Negativicutes|o__Veillonellales|f__Veillonellaceae|g__Dialister|s__Dialister_pneumosintes	0.00474604	0.0741356	1|244	0	0	0|79	0.024639	0.168917	1|47	0	0	0|83	0	0	0|35
k__Bacteria|p__Firmicutes|c__Bacilli|o__Bacillales|f__Staphylococcaceae|g__Staphylococcus|s__Staphylococcus_caprae	0.00432436	0.0675487	1|244	0	0	0|79	0	0	0|47	0.0127126	0.115817	1|83	0	0	0|35
k__Bacteria|p__Bacteroidetes|c__Sphingobacteriia|o__Sphingobacteriales|f__Sphingobacteriaceae|g__Pedobacter|s__Pedobacter_sp_JDX94	0.00431451	0.0673948	1|244	0	0	0|79	0.0223987	0.153558	1|47	0	0	0|83	0	0	0|35
k__Bacteria|p__Proteobacteria|c__Alphaproteobacteria|o__Rhizobiales|f__Bradyrhizobiaceae|g__Variibacter|s__Variibacter_gotjawalensis	0.00410768	0.064164	1|244	0	0	0|79	0.021325	0.146197	1|47	0	0	0|83	0	0	0|35
k__Bacteria|p__Firmicutes|c__Tissierellia|o__Tissierellales|f__Peptoniphilaceae|g__Peptoniphilus|s__Peptoniphilus_harei	0.00377379	0.0589484	1|244	0.0116557	0.103599	1|79	0	0	0|47	0	0	0|83	0	0	0|35
k__Bacteria|p__Actinobacteria|c__Actinobacteria|o__Micrococcales|f__Micrococcaceae|g__Micrococcus|s__Micrococcus_luteus	0.00351947	0.0507734	2|244	0	0	0|79	0.0182713	0.115511	2|47	0	0	0|83	0	0	0|35
k__Bacteria|p__Bacteroidetes|c__Bacteroidia|o__Bacteroidales|f__Bacteroidaceae|g__Bacteroides|s__Bacteroides_fragilis	0.00328197	0.051266	1|244	0	0	0|79	0	0	0|47	0.0096482	0.0878993	1|83	0	0	0|35
k__Bacteria|p__Firmicutes|c__Bacilli|o__Bacillales|f__Bacillaceae|g__Bacillus|s__Bacillus_simplex	0.00322649	0.0503994	1|244	0	0	0|79	0.0167503	0.114834	1|47	0	0	0|83	0	0	0|35
k__Bacteria|p__Actinobacteria|c__Actinobacteria|o__Bifidobacteriales|f__Bifidobacteriaceae|g__Bifidobacterium|s__Bifidobacterium_pseudocatenulatum	0.00259204	0.0404889	1|244	0	0	0|79	0.0134565	0.0922533	1|47	0	0	0|83	0	0	0|35
k__Bacteria|p__Proteobacteria|c__Gammaproteobacteria|o__Enterobacterales|f__Erwiniaceae|g__Pantoea|s__Pantoea_dispersa	0.00251026	0.0392114	1|244	0	0	0|79	0.013032	0.0893426	1|47	0	0	0|83	0	0	0|35
k__Bacteria|p__Firmicutes|c__Bacilli|o__Lactobacillales|f__Streptococcaceae|g__Streptococcus|s__Streptococcus_parasanguinis	0.00238128	0.0371967	1|244	0	0	0|79	0	0	0|47	0.00700038	0.0637765	1|83	0	0	0|35
k__Bacteria|p__Actinobacteria|c__Actinobacteria|o__Corynebacteriales|f__Corynebacteriaceae|g__Corynebacterium|s__Corynebacterium_coyleae	0.00147622	0.0230593	1|244	0	0	0|79	0	0	0|47	0.00433972	0.0395368	1|83	0	0	0|35
k__Bacteria|p__Actinobacteria|c__Actinobacteria|o__Micrococcales|f__Micrococcaceae|g__Micrococcus|s__Micrococcus_aloeverae	0.00136968	0.0167958	2|244	0	0	0|79	0.00711069	0.0380593	2|47	0	0	0|83	0	0	0|35
k__Bacteria|p__Actinobacteria|c__Actinobacteria|o__Micrococcales|f__Micrococcaceae|g__Kocuria|s__Kocuria_kristinae	0.00117131	0.0182965	1|244	0.00361773	0.0321551	1|79	0	0	0|47	0	0	0|83	0	0	0|35
k__Bacteria|p__Firmicutes|c__Bacilli|o__Bacillales|f__Bacillaceae|g__Bacillus|s__Bacillus_cereus_group	0.000969217	0.00989578	3|244	0.00114497	0.0101767	1|79	0.00263642	0.0180744	1|47	0.000266558	0.00242846	1|83	0	0	0|35
k__Bacteria|p__Proteobacteria|c__Gammaproteobacteria|o__Enterobacterales|f__Morganellaceae|g__Proteus|s__Proteus_hauseri	0.000868215	0.013562	1|244	0.00268158	0.0238344	1|79	0	0	0|47	0	0	0|83	0	0	0|35
k__Bacteria|p__Firmicutes|c__Bacilli|o__Bacillales|f__Bacillales_unclassified|g__Gemella|s__Gemella_morbillorum	0.000798357	0.0124707	1|244	0.00246581	0.0219166	1|79	0	0	0|47	0	0	0|83	0	0	0|35
k__Bacteria|p__Fusobacteria|c__Fusobacteriia|o__Fusobacteriales|f__Fusobacteriaceae|g__Fusobacterium|s__Fusobacterium_naviforme	0.00050809	0.00793663	1|244	0	0	0|79	0	0	0|47	0.00149366	0.0136079	1|83	0	0	0|35
k__Bacteria|p__Firmicutes|c__Bacilli|o__Bacillales|f__Bacillales_unclassified|g__Gemella|s__Gemella_bergeri	0.000485926	0.00681825	2|244	0.000161748	0.00143764	1|79	0	0	0|47	0.00127455	0.0116117	1|83	0	0	0|35
k__Bacteria|p__Firmicutes|c__Bacilli|o__Lactobacillales|f__Carnobacteriaceae|g__Dolosigranulum|s__Dolosigranulum_pigrum	0.000444073	0.00693664	1|244	0	0	0|79	0.0023054	0.015805	1|47	0	0	0|83	0	0	0|35
k__Bacteria|p__Firmicutes|c__Bacilli|o__Lactobacillales|f__Aerococcaceae|g__Facklamia|s__Facklamia_languida	0.000357492	0.00558421	1|244	0	0	0|79	0	0	0|47	0.00105094	0.00957453	1|83	0	0	0|35
k__Bacteria|p__Firmicutes|c__Bacilli|o__Bacillales|f__Staphylococcaceae|g__Staphylococcus|s__Staphylococcus_warneri	0.000329663	0.0051495	1|244	0.0010182	0.00904995	1|79	0	0	0|47	0	0	0|83	0	0	0|35
k__Bacteria|p__Firmicutes|c__Tissierellia|o__Tissierellia_unclassified|f__Tissierellia_unclassified|g__Tissierellia_unclassified|s__Bacteroides_coagulans	0.000276088	0.00431264	1|244	0.000852729	0.00757922	1|79	0	0	0|47	0	0	0|83	0	0	0|35
k__Bacteria|p__Actinobacteria|c__Actinobacteria|o__Corynebacteriales|f__Corynebacteriaceae|g__Corynebacterium|s__Corynebacterium_sp_HMSC04H06	2.79649e-05	0.000436826	1|244	8.63727e-05	0.000767697	1|79	0	0	0|47	0	0	0|83	0	0	0|35
k__Bacteria|p__Actinobacteria|c__Actinobacteria|o__Micrococcales|f__Dermabacteraceae|g__Brachybacterium|s__Brachybacterium_saurashtrense	1.96311e-05	0.000306648	1|244	0	0	0|79	0.000101915	0.000698691	1|47	0	0	0|83	0	0	0|35

## Sheet: Overall Viral Only RA
Taxa	CU Mean	CU SD	CU Prevalence	HD Mean	HD SD	HD Prevalence	IU Mean	IU SD	IU Prevalence	TP Mean	TP SD	TP Prevalence	TP/HD Mean	TP/HD SD	TP/HD Prevalence		Acronymns	All Mean and SD values are represented as percentages based off relative abundance
k__Viruses|p__Viruses_unclassified|c__Viruses_unclassified|o__Viruses_unclassified|f__Inoviridae|g__Inoviridae_unclassified|s__Pseudomonas_virus_Pf1	20.0012	34.2158	67|244	18.5379	32.6786	21|79	14.579	30.8883	9|47	23.2687	37.0393	26|83	22.837	35.1826	11|35		CU: All cutaneous ulcers
k__Viruses|p__Viruses_unclassified|c__Viruses_unclassified|o__Caudovirales|f__Siphoviridae|g__Siphoviridae_unclassified|s__Enterobacteria_phage_mEp460	12.0528	27.2947	78|244	17.079	32.2707	37|79	13.8795	29.651	14|47	7.14828	20.065	18|83	9.88596	25.4584	9|35		HD: H. ducreyi ulcers
k__Viruses|p__Viruses_unclassified|c__Viruses_unclassified|o__Caudovirales|f__Myoviridae|g__Silviavirus|s__Staphylococcus_virus_SA11	4.35445	18.1292	17|244	3.98813	16.9864	5|79	5.57545	21.8037	4|47	2.27362	14.1647	3|83	8.47617	23.0123	5|35		IU: Idiopathic ulcers
k__Viruses|p__Viruses_unclassified|c__Viruses_unclassified|o__Caudovirales|f__Siphoviridae|g__Siphoviridae_unclassified|s__Streptococcus_phage_phi3396	3.64955	14.8402	23|244	1.25363	7.24099	3|79	4.44351	17.7272	4|47	4.83124	17.0603	9|83	5.18901	17.5084	7|35		TP: T. pallidum subsp pertenue ulcers
k__Viruses|p__Viruses_unclassified|c__Viruses_unclassified|o__Viruses_unclassified|f__Viruses_unclassified|g__Viruses_unclassified|s__Streptococcus_pyogenes_phage_H10403	3.49225	15.1755	17|244	3.14399	13.6896	6|79	5.33656	21.4901	3|47	2.06213	10.8674	4|83	5.19305	17.1287	4|35		TP/HD: T. pallidum subsp pertenue AND H. ducreyi ulcers
k__Viruses|p__Viruses_unclassified|c__Viruses_unclassified|o__Viruses_unclassified|f__Viruses_unclassified|g__Viruses_unclassified|s__Streptococcus_pyogenes_phage_5005_2	3.29958	14.7469	21|244	4.55369	18.3484	6|79	1.07057	4.93414	3|47	4.35115	17.0935	9|83	0.968412	5.04812	3|35		SD: Standard Deviation
k__Viruses|p__Viruses_unclassified|c__Viruses_unclassified|o__Herpesvirales|f__Herpesviridae|g__Rhadinovirus|s__Ateline_gammaherpesvirus_3	2.48866	12.5871	20|244	3.79695	16.5506	10|79	0.933585	5.06737	3|47	2.00044	12.0051	4|83	2.7817	10.6591	3|35
k__Viruses|p__Viruses_unclassified|c__Viruses_unclassified|o__Viruses_unclassified|f__Anelloviridae|g__Alphatorquevirus|s__Torque_teno_virus_15	1.98743	10.0806	16|244	1.78516	9.4894	5|79	3.93887	16.2875	4|47	0.953023	5.41027	4|83	2.27647	9.06261	3|35
k__Viruses|p__Viruses_unclassified|c__Viruses_unclassified|o__Viruses_unclassified|f__Anelloviridae|g__Alphatorquevirus|s__Torque_teno_virus_16	1.87833	10.5493	14|244	0.478936	2.86235	3|79	2.64411	13.7108	3|47	1.0088	5.50429	4|83	6.07064	20.5886	4|35
k__Viruses|p__Viruses_unclassified|c__Viruses_unclassified|o__Caudovirales|f__Siphoviridae|g__Siphoviridae_unclassified|s__Acinetobacter_phage_Bphi_B1251	1.86648	5.61887	42|244	1.24619	4.98985	11|79	1.13813	5.79412	3|47	2.79233	6.29692	20|83	2.04902	4.87037	8|35
k__Viruses|p__Viruses_unclassified|c__Viruses_unclassified|o__Herpesvirales|f__Herpesviridae|g__Lymphocryptovirus|s__Human_gammaherpesvirus_4	1.70441	10.0124	12|244	2.41433	12.8719	6|79	0.248796	1.70566	1|47	1.87336	9.81396	4|83	1.65602	9.79712	1|35
k__Viruses|p__Viruses_unclassified|c__Viruses_unclassified|o__Viruses_unclassified|f__Hepadnaviridae|g__Orthohepadnavirus|s__Hepatitis_B_virus	1.67879	12.3723	6|244	1.49289	11.405	2|79	4.25532	20.403	2|47	1.04615	9.53085	1|83	0.138739	0.820791	1|35
k__Viruses|p__Viruses_unclassified|c__Viruses_unclassified|o__Caudovirales|f__Myoviridae|g__Myoviridae_unclassified|s__Lactobacillus_prophage_Lj771	1.55153	4.31118	42|244	1.15304	2.94512	13|79	1.60485	5.78144	6|47	1.97395	4.77434	17|83	1.37764	3.44996	6|35
k__Viruses|p__Viruses_unclassified|c__Viruses_unclassified|o__Caudovirales|f__Siphoviridae|g__Phietavirus|s__Staphylococcus_phage_StauST398_3	1.32277	6.86198	13|244	1.7896	7.10102	7|79	2.23107	9.4421	3|47	0.759176	6.16607	2|83	0.385848	2.28271	1|35
k__Viruses|p__Viruses_unclassified|c__Viruses_unclassified|o__Viruses_unclassified|f__Viruses_unclassified|g__Viruses_unclassified|s__Streptococcus_pyogenes_phage_5005_1	1.303	6.25817	14|244	1.05334	4.96145	4|79	1.50256	7.21918	2|47	1.68134	7.68038	6|83	0.701351	3.12127	2|35
k__Viruses|p__Viruses_unclassified|c__Viruses_unclassified|o__Viruses_unclassified|f__Anelloviridae|g__Alphatorquevirus|s__Torque_teno_virus_10	1.29591	9.69194	8|244	1.07231	5.95757	3|79	0.1545	1.0592	1|47	0.0991763	0.903539	1|83	6.17133	23.5914	3|35
k__Viruses|p__Viruses_unclassified|c__Viruses_unclassified|o__Viruses_unclassified|f__Viruses_unclassified|g__Viruses_unclassified|s__Staphylococcus_phage_PT1028	1.2932	10.1007	7|244	0.114864	1.02093	1|79	1.43367	9.82878	1|47	2.57673	15.4767	3|83	0.720455	3.28331	2|35
k__Viruses|p__Viruses_unclassified|c__Viruses_unclassified|o__Viruses_unclassified|f__Anelloviridae|g__Anelloviridae_unclassified|s__Torque_teno_virus	1.24333	9.58256	11|244	2.17918	12.4043	6|79	0.171482	1.17562	1|47	1.35041	11.0294	3|83	0.316363	1.87163	1|35
k__Viruses|p__Viruses_unclassified|c__Viruses_unclassified|o__Viruses_unclassified|f__Anelloviridae|g__Alphatorquevirus|s__Torque_teno_virus_19	1.21487	8.35975	9|244	0	0	0|79	0.554385	2.57612	3|47	2.4401	12.9915	4|83	1.93841	8.67204	2|35
k__Viruses|p__Viruses_unclassified|c__Viruses_unclassified|o__Caudovirales|f__Siphoviridae|g__Phietavirus|s__Staphylococcus_virus_187	1.18818	8.8938	7|244	1.92444	10.4536	4|79	2.61555	14.894	2|47	0	0	0|83	0.427245	2.52761	1|35
k__Viruses|p__Viruses_unclassified|c__Viruses_unclassified|o__Caudovirales|f__Siphoviridae|g__Phietavirus|s__Staphylococcus_phage_StB27	1.18585	8.73173	8|244	0.22125	1.5942	2|79	2.15483	14.5836	2|47	1.15689	6.04304	3|83	2.13061	12.6048	1|35
k__Viruses|p__Viruses_unclassified|c__Viruses_unclassified|o__Caudovirales|f__Podoviridae|g__P68virus|s__Staphylococcus_virus_44AHJD	1.1324	7.97398	5|244	2.68512	11.9159	4|79	0	0	0|47	0.773258	7.04471	1|83	0	0	0|35
k__Viruses|p__Viruses_unclassified|c__Viruses_unclassified|o__Viruses_unclassified|f__Anelloviridae|g__Alphatorquevirus|s__Torque_teno_virus_12	1.12714	9.39655	8|244	1.40356	11.2681	3|79	0.402759	2.76118	1|47	1.25256	10.9797	2|83	1.17854	6.14461	2|35
k__Viruses|p__Viruses_unclassified|c__Viruses_unclassified|o__Herpesvirales|f__Herpesviridae|g__Lymphocryptovirus|s__Callitrichine_gammaherpesvirus_3	0.851872	5.56052	12|244	0.414316	2.27638	5|79	0.315862	2.16544	1|47	1.88707	9.06846	5|83	0.104379	0.617515	1|35
k__Viruses|p__Viruses_unclassified|c__Viruses_unclassified|o__Viruses_unclassified|f__Anelloviridae|g__Alphatorquevirus|s__Torque_teno_virus_14	0.740893	6.94899	5|244	1.95398	11.8044	4|79	0.561995	3.85284	1|47	0	0	0|83	0	0	0|35
k__Viruses|p__Viruses_unclassified|c__Viruses_unclassified|o__Caudovirales|f__Podoviridae|g__Una961virus|s__Helicobacter_virus_1961P	0.709964	6.61131	10|244	1.50915	11.3003	4|79	0.813954	3.19207	3|47	0.189791	1.11143	3|83	0	0	0|35
k__Viruses|p__Viruses_unclassified|c__Viruses_unclassified|o__Caudovirales|f__Myoviridae|g__Phikzvirus|s__Pseudomonas_virus_phiKZ	0.688963	7.73074	2|244	0.862114	7.66263	1|79	0	0	0|47	1.20482	10.9764	1|83	0	0	0|35
k__Viruses|p__Viruses_unclassified|c__Viruses_unclassified|o__Viruses_unclassified|f__Tectiviridae|g__Betatectivirus|s__Bacillus_virus_GIL16	0.678584	6.31495	3|244	0	0	0|79	3.52286	14.1572	3|47	0	0	0|83	0	0	0|35
k__Viruses|p__Viruses_unclassified|c__Viruses_unclassified|o__Caudovirales|f__Siphoviridae|g__Siphoviridae_unclassified|s__Microbacterium_phage_Min1	0.588669	5.07465	4|244	0.462635	4.11199	1|79	0.259726	1.78059	1|47	1.14313	7.61021	2|83	0	0	0|35
k__Viruses|p__Viruses_unclassified|c__Viruses_unclassified|o__Caudovirales|f__Myoviridae|g__P1virus|s__Escherichia_virus_P1	0.579055	6.85607	3|244	0.0328145	0.291662	1|79	2.12766	14.5865	1|47	0.466231	4.24757	1|83	0	0	0|35
k__Viruses|p__Viruses_unclassified|c__Viruses_unclassified|o__Herpesvirales|f__Herpesviridae|g__Roseolovirus|s__Human_betaherpesvirus_6B	0.546745	4.43021	6|244	0.451608	2.88195	2|79	0.141031	0.683858	2|47	1.09759	7.0329	2|83	0	0	0|35
k__Viruses|p__Viruses_unclassified|c__Viruses_unclassified|o__Caudovirales|f__Siphoviridae|g__Siphoviridae_unclassified|s__Streptococcus_phage_PH10	0.518228	6.49521	4|244	0.0198735	0.17664	1|79	0.299054	2.05021	1|47	1.20482	10.9764	1|83	0.309205	1.82928	1|35
k__Viruses|p__Viruses_unclassified|c__Viruses_unclassified|o__Caudovirales|f__Podoviridae|g__Phikmvvirus|s__Pseudomonas_virus_LKA1	0.488777	6.51453	2|244	0	0	0|79	2.53748	14.7945	2|47	0	0	0|83	0	0	0|35
k__Viruses|p__Viruses_unclassified|c__Viruses_unclassified|o__Viruses_unclassified|f__Anelloviridae|g__Alphatorquevirus|s__Torque_teno_virus_8	0.413594	6.40187	2|244	0.0116062	0.103158	1|79	0	0	0|47	1.20482	10.9764	1|83	0	0	0|35
k__Viruses|p__Viruses_unclassified|c__Viruses_unclassified|o__Caudovirales|f__Siphoviridae|g__Siphoviridae_unclassified|s__Lactobacillus_prophage_Lj965	0.409836	6.40184	1|244	0	0	0|79	0	0	0|47	1.20482	10.9764	1|83	0	0	0|35
k__Viruses|p__Viruses_unclassified|c__Viruses_unclassified|o__Herpesvirales|f__Herpesviridae|g__Lymphocryptovirus|s__Macacine_gammaherpesvirus_4	0.409836	6.40184	1|244	0	0	0|79	0	0	0|47	1.20482	10.9764	1|83	0	0	0|35
k__Viruses|p__Viruses_unclassified|c__Viruses_unclassified|o__Viruses_unclassified|f__Baculoviridae|g__Alphabaculovirus|s__Bombyx_mori_nucleopolyhedrovirus	0.409836	6.40184	1|244	0	0	0|79	2.12766	14.5865	1|47	0	0	0|83	0	0	0|35
k__Viruses|p__Viruses_unclassified|c__Viruses_unclassified|o__Herpesvirales|f__Herpesviridae|g__Roseolovirus|s__Human_betaherpesvirus_6A	0.384361	4.26915	2|244	0	0	0|79	0	0	0|47	1.12993	7.29092	2|83	0	0	0|35
k__Viruses|p__Viruses_unclassified|c__Viruses_unclassified|o__Viruses_unclassified|f__Anelloviridae|g__Betatorquevirus|s__Torque_teno_mini_virus_9	0.354996	3.57239	4|244	0.139737	1.24201	1|79	0	0	0|47	0.173564	1.58125	1|83	1.74783	8.90404	2|35
k__Viruses|p__Viruses_unclassified|c__Viruses_unclassified|o__Herpesvirales|f__Herpesviridae|g__Cytomegalovirus|s__Human_betaherpesvirus_5	0.346264	2.95456	5|244	0.286542	2.4451	2|79	0.253234	1.73608	1|47	0	0	0|83	1.42713	6.56362	2|35
k__Viruses|p__Viruses_unclassified|c__Viruses_unclassified|o__Caudovirales|f__Myoviridae|g__Ea214virus|s__Erwinia_virus_Ea214	0.336319	5.25347	1|244	1.03876	9.23267	1|79	0	0	0|47	0	0	0|83	0	0	0|35
k__Viruses|p__Viruses_unclassified|c__Viruses_unclassified|o__Viruses_unclassified|f__Anelloviridae|g__Alphatorquevirus|s__Torque_teno_virus_3	0.309551	3.25281	3|244	0.208927	1.85698	1|79	0.990288	6.78907	1|47	0.150382	1.37004	1|83	0	0	0|35
k__Viruses|p__Viruses_unclassified|c__Viruses_unclassified|o__Viruses_unclassified|f__Poxviridae|g__Molluscipoxvirus|s__Molluscum_contagiosum_virus	0.3082	3.90452	3|244	0	0	0|79	0.217843	1.49346	1|47	0.782676	6.60018	2|83	0	0	0|35
k__Viruses|p__Viruses_unclassified|c__Viruses_unclassified|o__Caudovirales|f__Siphoviridae|g__Hk97virus|s__Enterobacteria_phage_mEp235	0.307912	4.80974	1|244	0	0	0|79	0	0	0|47	0.905187	8.24665	1|83	0	0	0|35
k__Viruses|p__Viruses_unclassified|c__Viruses_unclassified|o__Caudovirales|f__Myoviridae|g__P2virus|s__Pseudomonas_virus_phiCTX	0.283924	3.14244	2|244	0	0	0|79	0	0	0|47	0.37962	3.4585	1|83	1.07911	6.38412	1|35
k__Viruses|p__Viruses_unclassified|c__Viruses_unclassified|o__Caudovirales|f__Siphoviridae|g__Phietavirus|s__Staphylococcus_virus_37	0.283392	3.45203	2|244	0.232633	2.06769	1|79	0	0	0|47	0.611682	5.57269	1|83	0	0	0|35
k__Viruses|p__Viruses_unclassified|c__Viruses_unclassified|o__Caudovirales|f__Siphoviridae|g__Siphoviridae_unclassified|s__Staphylococcus_phage_StB20	0.272283	4.2532	1|244	0.840975	7.47475	1|79	0	0	0|47	0	0	0|83	0	0	0|35
k__Viruses|p__Viruses_unclassified|c__Viruses_unclassified|o__Caudovirales|f__Siphoviridae|g__Siphoviridae_unclassified|s__Listeria_phage_A118	0.256486	1.42845	9|244	0.398085	1.66759	5|79	0	0	0|47	0.17547	1.1664	2|83	0.473427	2.17268	2|35
k__Viruses|p__Viruses_unclassified|c__Viruses_unclassified|o__Caudovirales|f__Siphoviridae|g__N15virus|s__Escherichia_virus_N15	0.217686	3.40037	1|244	0	0	0|79	0	0	0|47	0.639946	5.83018	1|83	0	0	0|35
k__Viruses|p__Viruses_unclassified|c__Viruses_unclassified|o__Caudovirales|f__Myoviridae|g__Sp18virus|s__Shigella_virus_SP18	0.192245	3.00297	1|244	0	0	0|79	0.99804	6.84222	1|47	0	0	0|83	0	0	0|35
k__Viruses|p__Viruses_unclassified|c__Viruses_unclassified|o__Caudovirales|f__Podoviridae|g__Bpp1virus|s__Burkholderia_virus_BcepC6B	0.181634	2.83721	1|244	0	0	0|79	0.942949	6.46453	1|47	0	0	0|83	0	0	0|35
k__Viruses|p__Viruses_unclassified|c__Viruses_unclassified|o__Caudovirales|f__Siphoviridae|g__Phietavirus|s__Staphylococcus_virus_CNPH82	0.173025	2.70273	1|244	0	0	0|79	0	0	0|47	0.508651	4.63403	1|83	0	0	0|35
k__Viruses|p__Viruses_unclassified|c__Viruses_unclassified|o__Caudovirales|f__Siphoviridae|g__T5virus|s__Escherichia_virus_T5	0.158886	2.48188	1|244	0	0	0|79	0.824855	5.65492	1|47	0	0	0|83	0	0	0|35
k__Viruses|p__Viruses_unclassified|c__Viruses_unclassified|o__Caudovirales|f__Siphoviridae|g__Siphoviridae_unclassified|s__Pseudomonas_phage_F10	0.120102	1.87606	1|244	0.370949	3.29706	1|79	0	0	0|47	0	0	0|83	0	0	0|35
k__Viruses|p__Viruses_unclassified|c__Viruses_unclassified|o__Viruses_unclassified|f__Anelloviridae|g__Alphatorquevirus|s__Torque_teno_virus_28	0.109234	1.33228	2|244	0.0891151	0.792072	1|79	0	0	0|47	0	0	0|83	0.560369	3.31519	1|35
k__Viruses|p__Viruses_unclassified|c__Viruses_unclassified|o__Caudovirales|f__Siphoviridae|g__Siphoviridae_unclassified|s__Enterobacteria_phage_mEp237	0.101924	1.5921	1|244	0	0	0|79	0	0	0|47	0.299632	2.72978	1|83	0	0	0|35
k__Viruses|p__Viruses_unclassified|c__Viruses_unclassified|o__Herpesvirales|f__Herpesviridae|g__Roseolovirus|s__Human_betaherpesvirus_7	0.101839	1.29188	3|244	0.261554	2.22214	2|79	0.0890642	0.610593	1|47	0	0	0|83	0	0	0|35
k__Viruses|p__Viruses_unclassified|c__Viruses_unclassified|o__Caudovirales|f__Podoviridae|g__P68virus|s__Staphylococcus_phage_S24_1	0.101661	1.58799	1|244	0	0	0|79	0	0	0|47	0.298858	2.72273	1|83	0	0	0|35
k__Viruses|p__Viruses_unclassified|c__Viruses_unclassified|o__Viruses_unclassified|f__Papillomaviridae|g__Alphapapillomavirus|s__Alphapapillomavirus_4	0.0953346	1.48917	1|244	0	0	0|79	0.494928	3.39306	1|47	0	0	0|83	0	0	0|35
k__Viruses|p__Viruses_unclassified|c__Viruses_unclassified|o__Viruses_unclassified|f__Hytrosaviridae|g__Muscavirus|s__Musca_hytrovirus	0.0879389	1.37365	1|244	0	0	0|79	0	0	0|47	0.258519	2.35522	1|83	0	0	0|35
k__Viruses|p__Viruses_unclassified|c__Viruses_unclassified|o__Caudovirales|f__Myoviridae|g__Elvirus|s__Pseudomonas_virus_EL	0.0864492	1.23244	2|244	0.267008	2.16407	2|79	0	0	0|47	0	0	0|83	0	0	0|35
k__Viruses|p__Viruses_unclassified|c__Viruses_unclassified|o__Caudovirales|f__Siphoviridae|g__Phietavirus|s__Staphylococcus_virus_PH15	0.0812946	1.26986	1|244	0	0	0|79	0	0	0|47	0.238987	2.17727	1|83	0	0	0|35
k__Viruses|p__Viruses_unclassified|c__Viruses_unclassified|o__Caudovirales|f__Siphoviridae|g__Siphoviridae_unclassified|s__Streptococcus_phage_M102	0.0654676	1.02264	1|244	0	0	0|79	0	0	0|47	0.192459	1.75338	1|83	0	0	0|35
k__Viruses|p__Viruses_unclassified|c__Viruses_unclassified|o__Caudovirales|f__Myoviridae|g__Hp1virus|s__Aeromonas_virus_phiO18P	0.049176	0.768153	1|244	0	0	0|79	0	0	0|47	0.144566	1.31705	1|83	0	0	0|35
k__Viruses|p__Viruses_unclassified|c__Viruses_unclassified|o__Caudovirales|f__Siphoviridae|g__Siphoviridae_unclassified|s__Stenotrophomonas_phage_S1	0.0485356	0.75815	1|244	0.149907	1.33241	1|79	0	0	0|47	0	0	0|83	0	0	0|35
k__Viruses|p__Viruses_unclassified|c__Viruses_unclassified|o__Viruses_unclassified|f__Papillomaviridae|g__Betapapillomavirus|s__Betapapillomavirus_1	0.0481146	0.751573	1|244	0	0	0|79	0.249786	1.71245	1|47	0	0	0|83	0	0	0|35
k__Viruses|p__Viruses_unclassified|c__Viruses_unclassified|o__Caudovirales|f__Podoviridae|g__N4virus|s__Escherichia_virus_N4	0.0478088	0.746798	1|244	0	0	0|79	0.248199	1.70157	1|47	0	0	0|83	0	0	0|35
k__Viruses|p__Viruses_unclassified|c__Viruses_unclassified|o__Caudovirales|f__Siphoviridae|g__Siphoviridae_unclassified|s__Listeria_phage_A500	0.0276702	0.432222	1|244	0	0	0|79	0.14365	0.984812	1|47	0	0	0|83	0	0	0|35
k__Viruses|p__Viruses_unclassified|c__Viruses_unclassified|o__Caudovirales|f__Siphoviridae|g__Sfi11virus|s__Streptococcus_phage_TP_J34	0.0257888	0.402835	1|244	0	0	0|79	0	0	0|47	0.075813	0.690689	1|83	0	0	0|35
k__Viruses|p__Viruses_unclassified|c__Viruses_unclassified|o__Caudovirales|f__Siphoviridae|g__Siphoviridae_unclassified|s__Pseudomonas_phage_phi297	0.0251527	0.392897	1|244	0.0776867	0.690495	1|79	0	0	0|47	0	0	0|83	0	0	0|35
k__Viruses|p__Viruses_unclassified|c__Viruses_unclassified|o__Viruses_unclassified|f__Anelloviridae|g__Alphatorquevirus|s__Torque_teno_virus_6	0.0218705	0.341628	1|244	0.0675493	0.600391	1|79	0	0	0|47	0	0	0|83	0	0	0|35
k__Viruses|p__Viruses_unclassified|c__Viruses_unclassified|o__Viruses_unclassified|f__Papillomaviridae|g__Gammapapillomavirus|s__Gammapapillomavirus_7	0.0215262	0.336249	1|244	0	0	0|79	0.111753	0.766139	1|47	0	0	0|83	0	0	0|35
k__Viruses|p__Viruses_unclassified|c__Viruses_unclassified|o__Caudovirales|f__Ackermannviridae|g__Limestonevirus|s__Dickeya_virus_Limestone	0.0213654	0.333739	1|244	0	0	0|79	0	0	0|47	0.0628093	0.57222	1|83	0	0	0|35
k__Viruses|p__Viruses_unclassified|c__Viruses_unclassified|o__Caudovirales|f__Siphoviridae|g__Siphoviridae_unclassified|s__Lactobacillus_phage_A2	0.018114	0.28295	1|244	0	0	0|79	0.0940389	0.644698	1|47	0	0	0|83	0	0	0|35
k__Viruses|p__Viruses_unclassified|c__Viruses_unclassified|o__Caudovirales|f__Siphoviridae|g__Siphoviridae_unclassified|s__Streptococcus_phage_MM1	0.0159466	0.215931	2|244	0	0	0|79	0.0708074	0.485431	1|47	0.00678331	0.0617989	1|83	0	0	0|35
k__Viruses|p__Viruses_unclassified|c__Viruses_unclassified|o__Caudovirales|f__Myoviridae|g__P2virus|s__Enterobacteria_phage_fiAA91_ss	0.0107677	0.168197	1|244	0	0	0|79	0.0559006	0.383235	1|47	0	0	0|83	0	0	0|35
k__Viruses|p__Viruses_unclassified|c__Viruses_unclassified|o__Caudovirales|f__Siphoviridae|g__Sp31virus|s__Salmonella_virus_SP31	0.00556493	0.0869269	1|244	0	0	0|79	0	0	0|47	0.0163595	0.149042	1|83	0	0	0|35
k__Viruses|p__Viruses_unclassified|c__Viruses_unclassified|o__Caudovirales|f__Caudovirales_unclassified|g__Caudovirales_unclassified|s__Enterobacteria_phage_P4	0.00482991	0.0754456	1|244	0.0149177	0.132591	1|79	0	0	0|47	0	0	0|83	0	0	0|35
k__Viruses|p__Viruses_unclassified|c__Viruses_unclassified|o__Caudovirales|f__Myoviridae|g__P2virus|s__Salmonella_virus_PsP3	0.0032378	0.050576	1|244	0	0	0|79	0	0	0|47	0.00951834	0.0867162	1|83	0	0	0|35
k__Viruses|p__Viruses_unclassified|c__Viruses_unclassified|o__Caudovirales|f__Siphoviridae|g__Siphoviridae_unclassified|s__Rhizobium_phage_16_3	0.00274616	0.0428964	1|244	0.00848181	0.075388	1|79	0	0	0|47	0	0	0|83	0	0	0|35
k__Viruses|p__Viruses_unclassified|c__Viruses_unclassified|o__Caudovirales|f__Siphoviridae|g__Biseptimavirus|s__Staphylococcus_phage_2638A	0.00192495	0.0300687	1|244	0.00594542	0.052844	1|79	0	0	0|47	0	0	0|83	0	0	0|35
